# Supplementary material for: Comparative analysis of the transcriptomes of two rice subspecies during domestication
Source: Sci Rep. 2021 Feb 11;11:3660. doi: 10.1038/s41598-021-83162-8 (PMC7878495; doi:10.1038/s41598-021-83162-8)
Supplement: Supplementary file 1 — Supplementary Information 1. [file 41598_2021_83162_MOESM1_ESM.xls]

## Sheet: sample list
Table S1 sample list in this study
No.	Sample ID	Species name	Variety name	Origin country
1	57	Oryza sativa ssp. indica	Yaozhangu	China
2	64	Oryza sativa ssp. indica	CO 39	India
3	100	Oryza sativa ssp. indica	DV1	Bangladesh
4	107	Oryza sativa ssp. indica	Kokko	China
5	112	Oryza sativa ssp. indica	arc 10352	India
6	118	Oryza sativa ssp. indica	khao gaew	Thailand
7	130	Oryza sativa ssp. indica	champa tong 54	Thailand
8	135	Oryza sativa ssp. indica	Natpyihmwe	Myanmar
9	150	Oryza sativa ssp. indica	ghati kamma nangarhar	Afghanistan
10	154	Oryza sativa ssp. indica	Tne 39	Thailand
11	186	Oryza sativa ssp. indica	Jiefangxian	China
12	198	Oryza sativa ssp. indica	Heidu	China
13	215	Oryza sativa ssp. indica	Xuguonuo	China
14	223	Oryza sativa ssp. indica	sanshiqiluo	China
15	226	Oryza sativa ssp. indica	zimi	China
16	231	Oryza sativa ssp. indica	gongju73	China
17	234	Oryza sativa ssp. indica	qitougu	China
18	241	Oryza sativa ssp. indica	nangaogu	China
19	243	Oryza sativa ssp. indica	jixuenuo	China
20	252	Oryza sativa ssp. indica	youzhan	China
21	255	Oryza sativa ssp. indica	xiaobaimi	China
22	272	Oryza sativa ssp. indica	guichao2	China
23	275	Oryza sativa ssp. indica	guangluai15	China
24	290	Oryza sativa ssp. indica	jinyou1	China
25	292	Oryza sativa ssp. indica	xianzaoshan7	China
26	295	Oryza sativa ssp. indica	dangyu5	China
27	42	Oryza sativa ssp. japonica	l 202	USA
28	43	Oryza sativa ssp. japonica	lemont	USA
29	51	Oryza sativa ssp. japonica	Liaogeng5	China
30	53	Oryza sativa ssp. japonica	Dongnong413	China
31	58	Oryza sativa ssp. japonica	97-92heikehannuo	China
32	61	Oryza sativa ssp. japonica	Laoguangtou83	China
33	73	Oryza sativa ssp. japonica	Hongkedanuo	China
34	76	Oryza sativa ssp. japonica	Yanzhihong	China
35	90	Oryza sativa ssp. japonica	drurado agulha	Brazil
36	110	Oryza sativa ssp. japonica	maintimolotsy	Madagascar
37	111	Oryza sativa ssp. japonica	Bakaw	Philippines
38	114	Oryza sativa ssp. japonica	Gaw Dam	Thailand
39	137	Oryza sativa ssp. japonica	MADHABSAR	Bangladash
40	140	Oryza sativa ssp. japonica	npe 844	Pakistan
41	143	Oryza sativa ssp. japonica	gogo lempuk	Indonesia
42	146	Oryza sativa ssp. japonica	canela de ferro	Brazil
43	151	Oryza sativa ssp. japonica	HAISHA CAMAN	Bangladash
44	171	Oryza sativa ssp. japonica	Gaoyangdahongmang	China
45	200	Oryza sativa ssp. japonica	Xishen	China
46	206	Oryza sativa ssp. japonica	fengjin	Japan
47	232	Oryza sativa ssp. japonica	qiuguang	Japan
48	257	Oryza sativa ssp. japonica	T65	China
49	261	Oryza sativa ssp. japonica	shoufenguang	Japan
50	286	Oryza sativa ssp. japonica	liaojing287	China
51	300	Oryza sativa ssp. japonica	hexi41	China
