# Supplementary material for: Comparative analysis of the transcriptomes of two rice subspecies during domestication
Source: Sci Rep. 2021 Feb 11;11:3660. doi: 10.1038/s41598-021-83162-8 (PMC7878495; doi:10.1038/s41598-021-83162-8)
Supplement: Supplementary file 2 — Supplementary Information 2. [file 41598_2021_83162_MOESM2_ESM.xlsx]

## Sheet: Table S2
TableS 2 sequence data quality in study
NO.	Sample name	Raw reads	Clean reads	clean bases (Gb)	Error rate(%)	Q20(%)	Q30(%)	GC content(%)
1	57	92643166	86139168	12.92	0.02	96.06	90.02	49.78
2	64	92505880	85191136	12.78	0.02	96.21	90.39	50.58
3	100	93368418	89069626	13.36	0.01	97.93	94.37	48.43
4	107	85904114	83295114	12.49	0.01	98.02	94.54	48.72
5	112	91080514	87501530	13.13	0.01	97.94	94.39	49.09
6	118	91158744	87584026	13.14	0.01	98.06	94.67	49.07
7	130	96619114	92528716	13.88	0.01	97.89	94.48	49.82
8	135	93652522	87602008	13.14	0.02	95.81	89.58	49.99
9	150	96601706	92340650	13.85	0.01	97.98	94.53	50.2
10	154	94536696	88458146	13.27	0.01	97.5	93.48	50.31
11	186	105367720	95861702	14.38	0.01	97.76	94.11	52.69
12	198	87918762	82393082	12.36	0.02	96.29	90.8	51.76
13	215	90463736	85809740	12.87	0.02	97.41	93	52.02
14	223	100060374	91207280	13.68	0.02	96.34	90.76	51.32
15	226	89315672	84861150	12.73	0.02	96.4	90.75	49.01
16	231	97500028	91605914	13.74	0.02	96.11	90.67	52.2
17	234	87415438	82833166	12.42	0.02	95.76	89.46	49.9
18	241	123300572	112337432	16.85	0.02	97.48	93.3	52.53
19	243	95836782	87752706	13.16	0.02	95.88	89.71	51.06
20	252	88481842	84120436	12.62	0.02	96.36	91.15	51.28
21	255	97162602	91040754	13.66	0.02	96.01	89.91	50
22	272	85956576	81261664	12.19	0.02	97.56	93.32	49.48
23	275	104411910	94025076	14.1	0.02	96.51	91.12	50.09
24	290	83620000	79446482	11.92	0.02	97.48	93.06	53.28
25	292	97763880	89488384	13.42	0.02	96.36	90.8	49.44
26	295	91663810	89473412	13.42	0.02	97.34	92.77	50.31
27	42	85438292	80104816	12.02	0.02	96.92	91.88	50.23
28	43	84347142	80092224	12.01	0.02	97.11	92.59	51.71
29	51	93506758	88421134	13.26	0.02	96.83	91.69	50.81
30	53	103047396	97876062	14.68	0.01	98.27	95.24	50.65
31	58	97106980	90442210	13.57	0.02	97.21	92.85	51.89
32	61	105624792	100561660	15.08	0.02	97.25	92.54	49.5
33	73	90889872	84316030	12.65	0.02	96.49	91.09	51.2
34	76	91626476	83788886	12.57	0.02	96.21	90.44	50.41
35	90	90934660	86825644	13.02	0.01	97.95	94.61	49.31
36	110	96100474	91947158	13.79	0.01	97.8	94.08	48.95
37	111	89123176	84522988	12.68	0.01	97.99	94.55	49.17
38	114	91319020	87191146	13.08	0.01	97.82	94.3	49.8
39	137	97703246	93140724	13.97	0.01	97.82	94.3	49.73
40	140	92690454	88001360	13.2	0.02	96.07	90.08	50.42
41	143	93212814	85910598	12.89	0.02	96.21	90.38	48.87
42	146	116741378	85258092	12.79	0.02	95.97	89.93	50.56
43	151	114199386	81305276	12.2	0.02	96.12	90.21	50.75
44	171	103366438	93404124	14.01	0.01	98.1	94.9	51.58
45	200	123125770	116447666	17.47	0.01	97.63	93.68	52.23
46	206	94529358	85870380	12.88	0.02	97.35	93.09	52.52
47	232	88514224	84025580	12.6	0.02	95.73	89.38	50.22
48	257	91833162	86201660	12.93	0.02	96.03	90.01	51.07
49	261	89808180	85594036	12.84	0.02	97.54	93.25	52.1
50	286	92550414	86541100	12.98	0.02	96.48	91.33	50.89
51	300	94253966	85477196	12.82	0.02	96.68	91.85	49.95
