# Supplementary material for: Comparative analysis of the transcriptomes of two rice subspecies during domestication
Source: Sci Rep. 2021 Feb 11;11:3660. doi: 10.1038/s41598-021-83162-8 (PMC7878495; doi:10.1038/s41598-021-83162-8)
Supplement: Supplementary file 3 — Supplementary Information 3. [file 41598_2021_83162_MOESM3_ESM.xlsx]

## Sheet: mapping
TableS3 sequence mapping rate in this study
	Sample name	Total reads	Total mapped for IRGSP v7.0	mapping rate for v	Total mapped for Pseudo genomes	mapping rate for Pseudo genomes	Multiple mapped reads	Multiple mapped rates	Uniquely mapped reads	Uniquely mapped rates	Non-splice reads	Non-splice rates	Splice reads	Splice rates
1	57	86139168	66692677	0.7742	72692843	0.8439	7942629	0.100501	58750048	0.743399	37117449	0.453506	21632599	0.291928
2	64	85191136	66095708	0.7759	74337785	0.8726	9715958	0.128224	56379750	0.744376	38571740	0.478848	17808010	0.268679
3	100	89069626	73292116	0.8229	76012018	0.8534	10407428	0.121144	62884688	0.732256	40749001	0.46671	22135687	0.265798
4	107	83295114	63666030	0.7643	68751787	0.8254	9526175	0.123529	54139855	0.701871	41715886	0.512727	12423969	0.190189
5	112	87501530	69920039	0.7991	76747591	0.8771	9975785	0.125128	59944254	0.751972	38919346	0.468256	21024908	0.286006
6	118	87584026	70856318	0.809	73763266	0.8422	9195649	0.109309	61660669	0.732891	37978919	0.444697	23681750	0.28865
7	130	92528716	73319603	0.7924	78566132	0.8491	13122355	0.151946	60197248	0.697154	40374086	0.451627	19823162	0.246516
8	135	87602008	65681104	0.7498	70712340	0.8072	10785706	0.132541	54895398	0.674659	36499780	0.432776	18395618	0.243131
9	150	92340650	71591981	0.7753	77889338	0.8435	10367462	0.122179	61224519	0.721321	40991439	0.463173	20233080	0.259843
10	154	88458146	70395689	0.7958	79010816	0.8932	8201693	0.104046	62193996	0.789154	39540471	0.478345	22653525	0.314646
11	186	95861702	73805873	0.7699	80322520	0.8379	11279687	0.128079	62526186	0.709821	46490481	0.499776	16035705	0.211442
12	198	82393082	61620619	0.7479	65494260	0.7949	9609794	0.123927	52010825	0.670973	35727317	0.446018	16283508	0.225629
13	215	85809740	65182040	0.7596	71016140	0.8276	7691852	0.0976211	57490188	0.729979	40684146	0.491637	16806042	0.239912
14	223	91207280	64177918	0.7036	69381377	0.7607	7275633	0.0862638	56902285	0.674436	47471730	0.528891	9430555	0.146322
15	226	84861150	68580159	0.8081	73337005	0.8642	11762001	0.148222	56818158	0.715978	37707964	0.459934	19110194	0.25713
16	231	91605914	70534686	0.77	78350538	0.8553	8815805	0.106871	61718881	0.748429	43907278	0.500835	17811603	0.249882
17	234	82833166	62893049	0.7593	67003747	0.8089	10112231	0.130076	52780818	0.678824	33902277	0.424187	18878541	0.255609
18	241	112337432	83857061	0.7465	90566437	0.8062	13324467	0.128085	70532594	0.678115	48972462	0.451247	21560132	0.227988
19	243	87752706	62821271	0.7159	66990415	0.7634	11417409	0.138732	51403862	0.624668	34963633	0.410827	16440229	0.214558
20	252	84120436	64358066	0.7651	70257388	0.8352	8981012	0.116585	55377054	0.718615	37262727	0.462726	18114327	0.257696
21	255	91040754	70484998	0.7742	78941437	0.8671	9411303	0.115807	61073695	0.751293	40035120	0.467431	21038575	0.287189
22	272	81261664	66701459	0.8208	70900801	0.8725	6832483	0.0893972	59868976	0.783103	35676540	0.457751	24192436	0.326533
23	275	94025076	72668292	0.7729	79723861	0.8479	11558939	0.134843	61109353	0.713057	41124507	0.45802	19984846	0.256945
24	290	79446482	63673022	0.8015	65821410	0.8285	8568851	0.111535	55104171	0.716965	44608398	0.56595	10495773	0.151165
25	292	89488384	71082597	0.7943	78901908	0.8817	9303574	0.115429	61779023	0.766271	40172593	0.475462	21606430	0.293717
26	295	89473412	73662410	0.8233	78906602	0.8819	8178541	0.0979056	65483869	0.783994	42155518 )	0.489756	23328351	0.295559
27	42	80104816	67904567	0.8477	67904567	0.8477	7796987	0.0973	60107580	0.7504	40838995	0.5098	19268585	0.2405
28	43	80092224	66327277	0.8281	66327277	0.8281	7521972	0.0939	58805305	0.7342	42106831	0.5257	16698474	0.2085
29	51	88421134	77535040	0.8769	77535040	0.8769	13198403	0.1493	64336637	0.7276	48395322	0.5473	15941315	0.1803
30	53	97876062	86592316	0.8847	86592316	0.8847	13506952	0.138	73085364	0.7467	56197288	0.5742	16888076	0.1725
31	58	90442210	76653821	0.8475	76653821	0.8475	8276793	0.0915	68377028	0.756	48576682	0.5371	19800346	0.2189
32	61	100561660	86134038	0.8565	86134038	0.8565	11123749	0.1106	75010289	0.7459	51854163	0.5156	23156126	0.2303
33	73	84316030	70604790	0.8374	70604790	0.8374	8420948	0.0999	62183842	0.7375	43432146	0.5151	18751696	0.2224
34	76	83788886	69324617	0.8274	69324617	0.8274	8278954	0.0988	61045663	0.7286	42932619	0.5124	18113044	0.2162
35	90	86825644	72959453	0.8403	72959453	0.8403	9320988	0.1074	63638465	0.7329	44480335	0.5123	19158130	0.2207
36	110	91947158	79931279	0.8693	79931279	0.8693	7593620	0.0826	72337659	0.7867	45925005	0.4995	26412654	0.2873
37	111	84522988	71345359	0.8441	71345359	0.8441	7372128	0.0872	63973231	0.7569	41951069	0.4963	22022162	0.2605
38	114	87191146	73160861	0.8391	73160861	0.8391	9185260	0.1053	63975601	0.7337	46151427	0.5293	17824174	0.2044
39	137	93140724	70883562	0.761	70883562	0.761	9719219	0.1043	61164343	0.6567	41613106	0.4468	19551237	0.2099
40	140	88001360	75045383	0.8528	75045383	0.8528	10696740	0.1216	64348643	0.7312	45089457	0.5124	19259186	0.2189
41	143	85910598	68159181	0.7934	68159181	0.7934	10365827	0.1207	57793354	0.6727	41091929	0.4783	16701425	0.1944
42	146	85258092	68636384	0.805	68636384	0.805	8281842	0.0971	60354542	0.7079	41560687	0.4875	18793855	0.2204
43	151	81305276	61854183	0.7608	61854183	0.7608	7413637	0.0912	54440546	0.6696	39481245	0.4856	14959301	0.184
44	171	93404124	81490136	0.8724	81490136	0.8724	9807322	0.105	71682814	0.7674	51271930	0.5489	20410884	0.2185
45	200	116447666	101677014	0.8732	101677014	0.8732	15595787	0.1339	86081227	0.7392	61490496	0.5281	24590731	0.2112
46	206	85870380	72413406	0.8433	72413406	0.8433	7021996	0.0818	65391410	0.7615	47814226	0.5568	17577184	0.2047
47	232	84025580	67932193	0.8085	67932193	0.8085	9166301	0.1091	58765892	0.6994	41985295	0.4997	16780597	0.1997
48	257	86201660	74398611	0.8631	74398611	0.8631	7570678	0.0878	66827933	0.7753	45640155	0.5295	21187778	0.2458
49	261	85594036	76935641	0.8988	76935641	0.8988	9611262	0.1123	67324379	0.7866	52064026	0.6083	15260353	0.1783
50	286	86541100	70059040	0.8095	70059040	0.8095	6570952	0.0759	63488088	0.7336	43971829	0.5081	19516259	0.2255
51	300	85477196	70794573	0.8282	70794573	0.8282	11020271	0.1289	59774302	0.6993	41252130	0.4826	18522172	0.2167

## Sheet: Sheet2
Uniquely mapped rates	Multiple mapped rates	Non-splice rates	Splicerates																0.0759	0.100501
0.743399	0.100501	0.453506	0.291928																0.0818	0.128224
0.744376	0.128224	0.478848	0.268679																0.0826	0.121144
0.732256	0.121144	0.46671	0.265798																0.0862638	0.123529
0.701871	0.123529	0.512727	0.190189																0.0872	0.125128
0.751972	0.125128	0.468256	0.286006																0.0878	0.109309
0.732891	0.109309	0.444697	0.28865																0.0893972	0.151946
0.697154	0.151946	0.451627	0.246516																0.0912	0.132541
0.674659	0.132541	0.432776	0.243131																0.0915	0.122179
0.721321	0.122179	0.463173	0.259843																0.0939	0.104046
0.789154	0.104046	0.478345	0.314646																0.0971	0.128079
0.709821	0.128079	0.499776	0.211442																0.0973	0.123927
0.670973	0.123927	0.446018	0.225629																0.0976211	0.0976211
0.729979	0.0976211	0.491637	0.239912																0.0979056	0.0862638
0.674436	0.0862638	0.528891	0.146322																0.0988	0.148222
0.715978	0.148222	0.459934	0.25713																0.0999	0.106871
0.748429	0.106871	0.500835	0.249882																0.100501	0.130076
0.678824	0.130076	0.424187	0.255609																0.104046	0.128085
0.678115	0.128085	0.451247	0.227988																0.1043	0.138732
0.624668	0.138732	0.410827	0.214558																0.105	0.116585
0.718615	0.116585	0.462726	0.257696																0.1053	0.115807
0.751293	0.115807	0.467431	0.287189																0.106871	0.0893972
0.783103	0.0893972	0.457751	0.326533																0.1074	0.134843
0.713057	0.134843	0.45802	0.256945																0.1091	0.111535
0.716965	0.111535	0.56595	0.151165																0.109309	0.115429
0.766271	0.115429	0.475462	0.293717																0.1106	0.0979056
0.783994	0.0979056	0.489756	0.295559																0.111535	0.0973
0.7504	0.0973	0.5098	0.2405																0.1123	0.0939
0.7342	0.0939	0.5257	0.2085																0.115429	0.1493
0.7276	0.1493	0.5473	0.1803																0.115807	0.138
0.7467	0.138	0.5742	0.1725																0.116585	0.0915
0.756	0.0915	0.5371	0.2189																0.1207	0.1106
0.7459	0.1106	0.5156	0.2303																0.121144	0.0999
0.7375	0.0999	0.5151	0.2224																0.1216	0.0988
0.7286	0.0988	0.5124	0.2162																0.122179	0.1074
0.7329	0.1074	0.5123	0.2207																0.123529	0.0826
0.7867	0.0826	0.4995	0.2873																0.123927	0.0872
0.7569	0.0872	0.4963	0.2605																0.125128	0.1053
0.7337	0.1053	0.5293	0.2044																0.128079	0.1043
0.6567	0.1043	0.4468	0.2099																0.128085	0.1216
0.7312	0.1216	0.5124	0.2189																0.128224	0.1207
0.6727	0.1207	0.4783	0.1944																0.1289	0.0971
0.7079	0.0971	0.4875	0.2204																0.130076	0.0912
0.6696	0.0912	0.4856	0.184																0.132541	0.105
0.7674	0.105	0.5489	0.2185																0.1339	0.1339
0.7392	0.1339	0.5281	0.2112																0.134843	0.0818
0.7615	0.0818	0.5568	0.2047																0.138	0.1091
0.6994	0.1091	0.4997	0.1997																0.138732	0.0878
0.7753	0.0878	0.5295	0.2458																0.148222	0.1123
0.7866	0.1123	0.6083	0.1783																0.1493	0.0759
0.7336	0.0759	0.5081	0.2255																0.151946	0.1289
0.6993	0.1289	0.4826	0.2167
