# Supplementary material for: Comparative analysis of the transcriptomes of two rice subspecies during domestication
Source: Sci Rep. 2021 Feb 11;11:3660. doi: 10.1038/s41598-021-83162-8 (PMC7878495; doi:10.1038/s41598-021-83162-8)
Supplement: Supplementary file 4 — Supplementary Information 4. [file 41598_2021_83162_MOESM4_ESM.xlsx]

## Sheet: Sheet1
Table S4 the list of novle transcripts
Chromosome	Transcript ID	Strand	Exon	bp
1	TUCP_000001	+	1	391
1	TUCP_000002	+	2	946
1	TUCP_000003	+	3	1594
1	TUCP_000004	+	3	1647
1	TUCP_000005	+	3	2255
1	TUCP_000006	+	3	1502
1	TUCP_000007	+	3	1550
1	TUCP_000008	+	1	786
1	TUCP_000009	+	2	2477
1	TUCP_000010	+	2	2300
1	TUCP_000011	+	3	1109
1	TUCP_000012	+	2	1524
1	TUCP_000013	+	1	3576
1	TUCP_000014	+	1	270
1	TUCP_000015	+	1	1105
1	TUCP_000016	+	4	1332
1	TUCP_000017	+	3	1635
1	TUCP_000018	+	3	1523
1	TUCP_000019	+	3	1526
1	TUCP_000020	+	3	1582
1	TUCP_000021	+	1	1160
1	TUCP_000022	+	4	911
1	TUCP_000023	+	5	3032
1	TUCP_000024	+	5	2291
1	TUCP_000025	+	5	3027
1	TUCP_000026	+	6	2871
1	TUCP_000027	+	6	2785
1	TUCP_000028	+	6	2647
1	TUCP_000029	+	2	1391
1	TUCP_000030	+	3	1471
1	TUCP_000031	+	3	510
1	TUCP_000032	+	5	1659
1	TUCP_000033	+	2	1279
1	TUCP_000034	+	2	890
1	TUCP_000035	+	1	250
1	TUCP_000036	+	7	867
1	TUCP_000037	+	3	1418
1	TUCP_000038	+	2	2953
1	TUCP_000039	+	1	206
1	TUCP_000040	+	4	1495
1	TUCP_000041	+	4	1589
1	TUCP_000042	+	5	1705
1	TUCP_000043	+	4	2308
1	TUCP_000044	+	1	522
1	TUCP_000045	+	4	628
1	TUCP_000046	+	6	862
1	TUCP_000047	+	1	393
1	TUCP_000048	+	1	474
1	TUCP_000049	+	1	2297
1	TUCP_000050	+	2	202
1	TUCP_000051	+	1	709
1	TUCP_000052	+	4	3356
1	TUCP_000053	+	5	4033
1	TUCP_000054	+	4	4092
1	TUCP_000055	+	4	4088
1	TUCP_000056	+	4	3049
1	TUCP_000057	+	4	3050
1	TUCP_000058	+	1	1580
1	TUCP_000059	+	3	832
1	TUCP_000060	+	2	1424
1	TUCP_000061	+	3	2297
1	TUCP_000062	+	3	3099
1	TUCP_000063	+	2	679
1	TUCP_000064	+	4	2056
1	TUCP_000065	+	6	2972
1	TUCP_000066	+	10	2633
1	TUCP_000067	+	6	5098
1	TUCP_000068	+	8	3528
1	TUCP_000069	+	8	2743
1	TUCP_000070	+	6	4465
1	TUCP_000071	+	6	3675
1	TUCP_000072	+	5	3624
1	TUCP_000073	+	6	3524
1	TUCP_000074	+	3	4533
1	TUCP_000075	+	3	5963
1	TUCP_000076	+	3	5885
1	TUCP_000077	+	3	4504
1	TUCP_000078	+	2	623
1	TUCP_000079	+	1	1924
1	TUCP_000080	+	2	4143
1	TUCP_000081	+	2	1732
1	TUCP_000082	+	1	616
1	TUCP_000083	+	4	2734
1	TUCP_000084	+	3	2757
1	TUCP_000085	+	3	3009
1	TUCP_000086	+	5	3995
1	TUCP_000087	+	4	1736
1	TUCP_000088	+	3	5802
1	TUCP_000089	+	2	3826
1	TUCP_000090	+	7	1200
1	TUCP_000091	+	4	2083
1	TUCP_000092	+	1	450
1	TUCP_000093	+	3	3117
1	TUCP_000094	+	3	3477
1	TUCP_000095	+	3	3206
1	TUCP_000096	+	1	1358
1	TUCP_000097	+	2	744
1	TUCP_000098	+	1	2280
1	TUCP_000099	+	13	1894
1	TUCP_000100	+	12	1773
1	TUCP_000101	+	8	3369
1	TUCP_000102	+	2	3139
1	TUCP_000103	+	2	2532
1	TUCP_000104	+	2	2518
1	TUCP_000105	+	2	2513
1	TUCP_000106	+	2	1361
1	TUCP_000107	+	7	3671
1	TUCP_000108	+	8	3934
1	TUCP_000109	+	7	3725
1	TUCP_000110	+	7	3661
1	TUCP_000111	+	6	3499
1	TUCP_000112	+	6	3502
1	TUCP_000113	+	4	4669
1	TUCP_000114	+	3	4608
1	TUCP_000115	+	2	2099
1	TUCP_000116	+	2	4292
1	TUCP_000117	+	3	855
1	TUCP_000118	+	1	325
1	TUCP_000119	+	3	2892
1	TUCP_000120	+	2	4262
1	TUCP_000121	+	2	12083
1	TUCP_000122	+	2	11529
1	TUCP_000123	+	2	12191
1	TUCP_000124	+	8	1320
1	TUCP_000125	+	4	660
1	TUCP_000126	+	1	682
1	TUCP_000127	+	1	304
1	TUCP_000128	+	2	1003
1	TUCP_000129	+	1	325
1	TUCP_000130	+	2	1523
1	TUCP_000131	+	1	500
1	TUCP_000132	+	2	460
1	TUCP_000133	+	2	631
1	TUCP_000134	+	2	732
1	TUCP_000135	+	3	3269
1	TUCP_000136	+	3	1204
1	TUCP_000137	+	1	229
1	TUCP_000138	+	1	693
1	TUCP_000139	+	3	600
1	TUCP_000140	+	3	2047
1	TUCP_000141	+	4	1190
1	TUCP_000142	+	2	2445
1	TUCP_000143	+	2	1216
1	TUCP_000144	+	2	2834
1	TUCP_000145	+	12	8506
1	TUCP_000146	+	9	9032
1	TUCP_000147	+	5	3410
1	TUCP_000148	+	6	3348
1	TUCP_000149	+	2	1898
1	TUCP_000150	+	1	313
1	TUCP_000151	+	6	2560
1	TUCP_000152	+	7	2500
1	TUCP_000153	+	7	2565
1	TUCP_000154	+	7	2512
1	TUCP_000155	+	8	2604
1	TUCP_000156	+	8	2657
1	TUCP_000157	+	8	2592
1	TUCP_000158	+	8	2301
1	TUCP_000159	+	8	2278
1	TUCP_000160	+	7	2199
1	TUCP_000161	+	5	3770
1	TUCP_000162	+	7	3513
1	TUCP_000163	+	6	3297
1	TUCP_000164	+	6	2266
1	TUCP_000165	+	2	3473
1	TUCP_000166	+	3	1569
1	TUCP_000167	+	3	1958
1	TUCP_000168	+	2	2960
1	TUCP_000169	+	1	426
1	TUCP_000170	+	1	2350
1	TUCP_000171	+	1	314
1	TUCP_000172	+	1	981
1	TUCP_000173	+	2	921
1	TUCP_000174	+	3	1648
1	TUCP_000175	+	3	1618
1	TUCP_000176	+	5	909
1	TUCP_000177	+	2	771
1	TUCP_000178	+	3	1515
1	TUCP_000179	+	1	694
1	TUCP_000180	+	9	3950
1	TUCP_000181	+	1	825
1	TUCP_000182	+	1	767
1	TUCP_000183	+	6	2504
1	TUCP_000184	+	2	1332
1	TUCP_000185	+	2	1576
1	TUCP_000186	+	2	1611
1	TUCP_000187	+	2	590
1	TUCP_000188	+	1	1714
1	TUCP_000189	+	2	1164
1	TUCP_000190	+	4	3697
1	TUCP_000191	+	4	3677
1	TUCP_000192	+	7	2056
1	TUCP_000193	+	3	1540
1	TUCP_000194	+	2	1849
1	TUCP_000195	+	2	1855
1	TUCP_000196	+	1	1580
1	TUCP_000197	+	3	2003
1	TUCP_000198	+	3	1957
1	TUCP_000199	+	3	1896
1	TUCP_000200	+	3	1888
1	TUCP_000201	+	3	1887
1	TUCP_000202	+	3	1880
1	TUCP_000203	+	1	2231
1	TUCP_000204	+	2	2534
1	TUCP_000205	+	2	1588
1	TUCP_000206	+	2	1458
1	TUCP_000207	+	1	1278
1	TUCP_000208	+	1	424
1	TUCP_000209	+	6	1051
1	TUCP_000210	+	6	1103
1	TUCP_000211	+	5	1049
1	TUCP_000212	+	3	470
1	TUCP_000213	+	3	852
1	TUCP_000214	+	3	1077
1	TUCP_000215	+	2	1449
1	TUCP_000216	+	3	983
1	TUCP_000217	+	3	1122
1	TUCP_000218	+	1	353
1	TUCP_000219	+	2	1200
1	TUCP_000220	+	2	883
1	TUCP_000221	+	3	566
1	TUCP_000222	+	2	1526
1	TUCP_000223	+	4	1570
1	TUCP_000224	+	5	1065
1	TUCP_000225	+	1	335
1	TUCP_000226	+	2	1671
1	TUCP_000227	+	2	727
1	TUCP_000228	+	1	751
1	TUCP_000229	+	4	3610
1	TUCP_000230	+	2	3953
1	TUCP_000231	+	3	3542
1	TUCP_000232	+	4	1082
1	TUCP_000233	+	2	1041
1	TUCP_000234	+	2	917
1	TUCP_000235	+	2	1570
1	TUCP_000236	+	1	1558
1	TUCP_000237	+	3	1333
1	TUCP_000238	+	1	771
1	TUCP_000239	+	2	1245
1	TUCP_000240	+	5	998
1	TUCP_000241	+	2	2178
1	TUCP_000242	+	9	1801
1	TUCP_000243	+	6	1298
1	TUCP_000244	+	6	1933
1	TUCP_000245	+	4	1133
1	TUCP_000246	+	3	1366
1	TUCP_000247	-	2	1180
1	TUCP_000248	-	2	1275
1	TUCP_000249	-	15	4743
1	TUCP_000250	-	17	3816
1	TUCP_000251	-	12	3415
1	TUCP_000252	-	2	696
1	TUCP_000253	-	2	669
1	TUCP_000254	-	2	468
1	TUCP_000255	-	1	473
1	TUCP_000256	-	1	400
1	TUCP_000257	-	2	290
1	TUCP_000258	-	1	1882
1	TUCP_000259	-	1	307
1	TUCP_000260	-	1	250
1	TUCP_000261	-	2	633
1	TUCP_000262	-	3	611
1	TUCP_000263	-	2	668
1	TUCP_000264	-	1	1209
1	TUCP_000265	-	1	678
1	TUCP_000266	-	1	1083
1	TUCP_000267	-	3	474
1	TUCP_000268	-	8	3065
1	TUCP_000269	-	7	2092
1	TUCP_000270	-	8	2251
1	TUCP_000271	-	17	2757
1	TUCP_000272	-	17	2840
1	TUCP_000273	-	6	1287
1	TUCP_000274	-	2	2473
1	TUCP_000275	-	10	2584
1	TUCP_000276	-	15	10404
1	TUCP_000277	-	15	2928
1	TUCP_000278	-	15	3075
1	TUCP_000279	-	15	3133
1	TUCP_000280	-	1	1251
1	TUCP_000281	-	2	644
1	TUCP_000282	-	12	3231
1	TUCP_000283	-	3	1610
1	TUCP_000284	-	3	1622
1	TUCP_000285	-	3	1700
1	TUCP_000286	-	2	3765
1	TUCP_000287	-	3	716
1	TUCP_000288	-	2	2557
1	TUCP_000289	-	1	1677
1	TUCP_000290	-	2	2553
1	TUCP_000291	-	3	5283
1	TUCP_000292	-	5	5310
1	TUCP_000293	-	5	5370
1	TUCP_000294	-	6	1825
1	TUCP_000295	-	7	3466
1	TUCP_000296	-	9	2420
1	TUCP_000297	-	2	6140
1	TUCP_000298	-	1	1645
1	TUCP_000299	-	1	1034
1	TUCP_000300	-	2	1053
1	TUCP_000301	-	2	530
1	TUCP_000302	-	3	1428
1	TUCP_000303	-	1	366
1	TUCP_000304	-	2	1707
1	TUCP_000305	-	5	4894
1	TUCP_000306	-	1	3513
1	TUCP_000307	-	1	705
1	TUCP_000308	-	3	1741
1	TUCP_000309	-	2	3313
1	TUCP_000310	-	8	2592
1	TUCP_000311	-	8	2434
1	TUCP_000312	-	2	2113
1	TUCP_000313	-	2	753
1	TUCP_000314	-	3	840
1	TUCP_000315	-	3	815
1	TUCP_000316	-	1	878
1	TUCP_000317	-	1	970
1	TUCP_000318	-	1	2031
1	TUCP_000319	-	2	1563
1	TUCP_000320	-	1	1141
1	TUCP_000321	-	3	2391
1	TUCP_000322	-	3	2537
1	TUCP_000323	-	3	1656
1	TUCP_000324	-	4	1122
1	TUCP_000325	-	1	303
1	TUCP_000326	-	2	1967
1	TUCP_000327	-	2	4820
1	TUCP_000328	-	2	1986
1	TUCP_000329	-	3	1193
1	TUCP_000330	-	1	1016
1	TUCP_000331	-	5	1793
1	TUCP_000332	-	1	602
1	TUCP_000333	-	3	1588
1	TUCP_000334	-	2	1488
1	TUCP_000335	-	3	591
1	TUCP_000336	-	3	907
1	TUCP_000337	-	3	870
1	TUCP_000338	-	3	911
1	TUCP_000339	-	3	1332
1	TUCP_000340	-	15	3915
1	TUCP_000341	-	16	4951
1	TUCP_000342	-	15	3881
1	TUCP_000343	-	11	3827
1	TUCP_000344	-	17	3931
1	TUCP_000345	-	7	4594
1	TUCP_000346	-	3	1120
1	TUCP_000347	-	4	2700
1	TUCP_000348	-	3	4606
1	TUCP_000349	-	4	2767
1	TUCP_000350	-	3	4609
1	TUCP_000351	-	1	226
1	TUCP_000352	-	6	2644
1	TUCP_000353	-	1	208
1	TUCP_000354	-	2	1500
1	TUCP_000355	-	3	758
1	TUCP_000356	-	4	1387
1	TUCP_000357	-	4	1396
1	TUCP_000358	-	4	1061
1	TUCP_000359	-	3	1697
1	TUCP_000360	-	3	1727
1	TUCP_000361	-	4	1185
1	TUCP_000362	-	1	601
1	TUCP_000363	-	3	1558
1	TUCP_000364	-	1	1313
1	TUCP_000365	-	1	1178
1	TUCP_000366	-	1	265
1	TUCP_000367	-	4	1138
1	TUCP_000368	-	4	1136
1	TUCP_000369	-	4	1142
1	TUCP_000370	-	3	1856
1	TUCP_000371	-	3	1872
1	TUCP_000372	-	1	724
1	TUCP_000373	-	2	5274
1	TUCP_000374	-	1	378
1	TUCP_000375	-	2	1331
1	TUCP_000376	-	2	397
1	TUCP_000377	-	1	429
1	TUCP_000378	-	1	241
1	TUCP_000379	-	1	329
1	TUCP_000380	-	1	221
1	TUCP_000381	-	2	1480
1	TUCP_000382	-	1	509
1	TUCP_000383	-	2	2165
1	TUCP_000384	-	2	859
1	TUCP_000385	-	2	1793
1	TUCP_000386	-	2	688
1	TUCP_000387	-	2	1348
1	TUCP_000388	-	4	1001
1	TUCP_000389	-	5	1939
1	TUCP_000390	-	6	1494
1	TUCP_000391	-	4	1342
1	TUCP_000392	-	4	1324
1	TUCP_000393	-	3	464
1	TUCP_000394	-	3	769
1	TUCP_000395	-	1	769
1	TUCP_000396	-	2	336
1	TUCP_000397	-	2	5646
1	TUCP_000398	-	2	1392
1	TUCP_000399	-	2	271
1	TUCP_000400	-	1	457
1	TUCP_000401	-	2	2202
1	TUCP_000402	-	2	908
1	TUCP_000403	-	3	2475
1	TUCP_000404	-	3	2403
1	TUCP_000405	-	2	1097
1	TUCP_000406	-	2	1192
1	TUCP_000407	-	3	1071
1	TUCP_000408	-	3	3805
1	TUCP_000409	-	1	1248
1	TUCP_000410	-	3	1421
1	TUCP_000411	-	3	1394
1	TUCP_000412	-	3	1386
1	TUCP_000413	-	2	940
1	TUCP_000414	-	1	364
1	TUCP_000415	-	4	1816
1	TUCP_000416	-	4	650
1	TUCP_000417	-	4	1876
1	TUCP_000418	-	1	367
1	TUCP_000419	-	1	360
1	TUCP_000420	-	3	756
1	TUCP_000421	-	5	1609
1	TUCP_000422	-	1	922
1	TUCP_000423	-	1	1826
1	TUCP_000424	-	1	884
1	TUCP_000425	-	1	1381
1	TUCP_000426	-	1	1320
1	TUCP_000427	-	1	2335
1	TUCP_000428	-	4	633
1	TUCP_000429	-	4	1699
1	TUCP_000430	-	4	1698
1	TUCP_000431	-	1	2480
1	TUCP_000432	-	1	538
1	TUCP_000433	-	4	2372
1	TUCP_000434	-	6	3364
1	TUCP_000435	-	6	3532
1	TUCP_000436	-	5	3596
1	TUCP_000437	-	5	4189
1	TUCP_000438	-	5	2718
1	TUCP_000439	-	1	504
1	TUCP_000440	-	1	803
1	TUCP_000441	-	1	1144
1	TUCP_000442	-	2	2111
1	TUCP_000443	-	1	832
1	TUCP_000444	-	1	5166
1	TUCP_000445	-	1	397
1	TUCP_000446	-	2	832
1	TUCP_000447	-	2	1034
1	TUCP_000448	-	2	1002
1	TUCP_000449	-	2	1480
1	TUCP_000450	-	2	1488
1	TUCP_000451	-	6	1186
1	TUCP_000452	-	3	1331
1	TUCP_000453	-	2	719
1	TUCP_000454	-	14	2223
1	TUCP_000455	-	7	2563
1	TUCP_000456	-	5	2760
1	TUCP_000457	-	1	2573
1	TUCP_000458	-	2	603
1	TUCP_000459	-	12	1624
1	TUCP_000460	-	4	1631
1	TUCP_000461	-	3	1452
1	TUCP_000462	-	2	1097
1	TUCP_000463	-	1	822
1	TUCP_000464	-	1	240
1	TUCP_000465	-	2	6922
1	TUCP_000466	-	1	1689
1	TUCP_000467	-	2	7023
1	TUCP_000468	-	3	8310
1	TUCP_000469	-	3	1686
1	TUCP_000470	-	3	2206
1	TUCP_000471	-	2	4638
1	TUCP_000472	-	2	2600
1	TUCP_000473	-	1	434
1	TUCP_000474	-	1	1905
1	TUCP_000475	-	1	3039
1	TUCP_000476	-	4	1497
2	TUCP_001501	+	1	1098
2	TUCP_001502	+	12	2305
2	TUCP_001503	+	11	2127
2	TUCP_001504	+	6	445
2	TUCP_001505	+	1	2190
2	TUCP_001506	+	7	755
2	TUCP_001507	+	3	592
2	TUCP_001508	+	5	751
2	TUCP_001509	+	2	3196
2	TUCP_001510	+	1	866
2	TUCP_001511	+	1	780
2	TUCP_001512	+	2	766
2	TUCP_001513	+	2	1838
2	TUCP_001514	+	2	937
2	TUCP_001515	+	4	4212
2	TUCP_001516	+	5	4133
2	TUCP_001517	+	3	3963
2	TUCP_001518	+	4	4078
2	TUCP_001519	+	3	4318
2	TUCP_001520	+	4	4076
2	TUCP_001521	+	2	1631
2	TUCP_001522	+	4	1281
2	TUCP_001523	+	6	3563
2	TUCP_001524	+	5	3411
2	TUCP_001525	+	3	1059
2	TUCP_001526	+	5	3076
2	TUCP_001527	+	4	2552
2	TUCP_001528	+	8	9138
2	TUCP_001529	+	3	1238
2	TUCP_001530	+	3	1207
2	TUCP_001531	+	3	1324
2	TUCP_001532	+	1	893
2	TUCP_001533	+	2	643
2	TUCP_001534	+	2	502
2	TUCP_001535	+	2	819
2	TUCP_001536	+	4	4611
2	TUCP_001537	+	1	885
2	TUCP_001538	+	1	383
2	TUCP_001539	+	2	1275
2	TUCP_001540	+	1	263
2	TUCP_001541	+	2	3347
2	TUCP_001542	+	5	3206
2	TUCP_001543	+	5	3200
2	TUCP_001544	+	6	2126
2	TUCP_001545	+	2	614
2	TUCP_001546	+	1	2132
2	TUCP_001547	+	1	620
2	TUCP_001548	+	1	713
2	TUCP_001549	+	1	1001
2	TUCP_001550	+	2	596
2	TUCP_001551	+	2	661
2	TUCP_001552	+	2	655
2	TUCP_001553	+	1	575
2	TUCP_001554	+	1	858
2	TUCP_001555	+	1	1219
2	TUCP_001556	+	4	5592
2	TUCP_001557	+	5	4246
2	TUCP_001558	+	2	2241
2	TUCP_001559	+	2	2204
2	TUCP_001560	+	1	538
2	TUCP_001561	+	2	1061
2	TUCP_001562	+	2	3562
2	TUCP_001563	+	1	802
2	TUCP_001564	+	2	2089
2	TUCP_001565	+	2	2077
2	TUCP_001566	+	1	292
2	TUCP_001567	+	1	789
2	TUCP_001568	+	2	633
2	TUCP_001569	+	5	10252
2	TUCP_001570	+	3	11252
2	TUCP_001571	+	2	11599
2	TUCP_001572	+	5	9749
2	TUCP_001573	+	4	10878
2	TUCP_001574	+	4	10561
2	TUCP_001575	+	2	9882
2	TUCP_001576	+	1	1372
2	TUCP_001577	+	2	1316
2	TUCP_001578	+	3	1159
2	TUCP_001579	+	2	1295
2	TUCP_001580	+	3	933
2	TUCP_001581	+	2	1850
2	TUCP_001582	+	2	4818
2	TUCP_001583	+	3	4934
2	TUCP_001584	+	1	1792
2	TUCP_001585	+	1	765
2	TUCP_001586	+	4	1392
2	TUCP_001587	+	3	2612
2	TUCP_001588	+	3	2606
2	TUCP_001589	+	3	2526
2	TUCP_001590	+	1	1825
2	TUCP_001591	+	3	1231
2	TUCP_001592	+	2	2052
2	TUCP_001593	+	4	1130
2	TUCP_001594	+	4	1152
2	TUCP_001595	+	4	1115
2	TUCP_001596	+	2	3192
2	TUCP_001597	+	2	3195
2	TUCP_001598	+	1	777
2	TUCP_001599	+	3	2850
2	TUCP_001600	+	3	2795
2	TUCP_001601	+	2	892
2	TUCP_001602	+	2	345
2	TUCP_001603	+	5	2539
2	TUCP_001604	+	5	2171
2	TUCP_001605	+	2	949
2	TUCP_001606	+	2	749
2	TUCP_001607	+	2	1383
2	TUCP_001608	+	2	1497
2	TUCP_001609	+	2	1711
2	TUCP_001610	+	2	1702
2	TUCP_001611	+	2	1374
2	TUCP_001612	+	2	4031
2	TUCP_001613	+	2	2456
2	TUCP_001614	+	3	1470
2	TUCP_001615	+	2	1084
2	TUCP_001616	+	2	1963
2	TUCP_001617	+	1	1456
2	TUCP_001618	+	1	2069
2	TUCP_001619	+	2	962
2	TUCP_001620	+	3	990
2	TUCP_001621	+	1	969
2	TUCP_001622	+	3	2010
2	TUCP_001623	+	1	436
2	TUCP_001624	+	1	2133
2	TUCP_001625	+	1	784
2	TUCP_001626	+	36	4615
2	TUCP_001627	+	29	3714
2	TUCP_001628	+	3	2278
2	TUCP_001629	+	4	1382
2	TUCP_001630	+	2	10121
2	TUCP_001631	+	2	10084
2	TUCP_001632	+	1	326
2	TUCP_001633	+	1	263
2	TUCP_001634	+	3	2164
2	TUCP_001635	+	2	2658
2	TUCP_001636	+	3	2147
2	TUCP_001637	+	2	1495
2	TUCP_001638	+	1	824
2	TUCP_001639	+	2	602
2	TUCP_001640	+	1	1764
2	TUCP_001641	+	1	445
2	TUCP_001642	+	1	390
2	TUCP_001643	+	1	1420
2	TUCP_001644	+	3	557
2	TUCP_001645	+	3	763
2	TUCP_001646	+	1	313
2	TUCP_001647	+	2	1660
2	TUCP_001648	+	3	2114
2	TUCP_001649	+	2	1006
2	TUCP_001650	+	2	900
2	TUCP_001651	+	2	2906
2	TUCP_001652	+	1	469
2	TUCP_001653	+	1	890
2	TUCP_001654	+	4	1232
2	TUCP_001655	+	9	1666
2	TUCP_001656	+	9	1723
2	TUCP_001657	+	3	1005
2	TUCP_001658	+	3	945
2	TUCP_001659	+	4	670
2	TUCP_001660	+	1	599
2	TUCP_001661	+	1	3142
2	TUCP_001662	+	1	1112
2	TUCP_001663	+	2	776
2	TUCP_001664	+	2	1408
2	TUCP_001665	+	1	1758
2	TUCP_001666	+	1	608
2	TUCP_001667	+	1	2570
2	TUCP_001668	+	1	1004
2	TUCP_001669	+	1	2219
2	TUCP_001670	+	2	2086
2	TUCP_001671	+	3	1908
2	TUCP_001672	+	1	1906
2	TUCP_001673	+	3	743
2	TUCP_001674	+	1	234
2	TUCP_001675	+	2	532
2	TUCP_001676	+	1	334
2	TUCP_001677	+	4	1237
2	TUCP_001678	+	3	615
2	TUCP_001679	+	1	1502
2	TUCP_001680	+	4	1722
2	TUCP_001681	+	1	873
2	TUCP_001682	+	1	1980
2	TUCP_001683	+	4	1705
2	TUCP_001684	+	2	1038
2	TUCP_001685	+	2	1165
2	TUCP_001686	+	2	1074
2	TUCP_001687	+	5	1347
2	TUCP_001688	+	3	1838
2	TUCP_001689	+	5	1151
2	TUCP_001690	+	4	1557
2	TUCP_001691	+	1	314
2	TUCP_001692	+	2	1249
2	TUCP_001693	+	5	2999
2	TUCP_001694	+	2	486
2	TUCP_001695	+	11	1990
2	TUCP_001696	+	12	1832
2	TUCP_001697	+	1	3851
2	TUCP_001698	+	11	2575
2	TUCP_001699	+	1	303
2	TUCP_001700	+	2	933
2	TUCP_001701	+	5	1792
2	TUCP_001702	+	3	2374
2	TUCP_001703	+	3	2516
2	TUCP_001704	+	5	1784
2	TUCP_001705	+	3	1590
2	TUCP_001706	+	3	1527
2	TUCP_001707	+	2	1724
2	TUCP_001708	+	4	2201
2	TUCP_001709	+	4	2246
2	TUCP_001710	+	5	1943
2	TUCP_001711	+	4	2253
2	TUCP_001712	+	5	1735
2	TUCP_001713	-	1	251
2	TUCP_001714	-	1	404
2	TUCP_001715	-	17	5315
2	TUCP_001716	-	3	1189
2	TUCP_001717	-	3	662
2	TUCP_001718	-	1	480
2	TUCP_001719	-	1	1856
2	TUCP_001720	-	1	1483
2	TUCP_001721	-	1	314
2	TUCP_001722	-	2	2290
2	TUCP_001723	-	1	292
2	TUCP_001724	-	2	1541
2	TUCP_001725	-	1	662
2	TUCP_001726	-	1	1771
2	TUCP_001727	-	14	2540
2	TUCP_001728	-	1	1130
2	TUCP_001729	-	2	1868
2	TUCP_001730	-	4	626
2	TUCP_001731	-	2	2545
2	TUCP_001732	-	2	2635
2	TUCP_001733	-	1	914
2	TUCP_001734	-	2	795
2	TUCP_001735	-	3	1212
2	TUCP_001736	-	4	7498
2	TUCP_001737	-	3	8293
2	TUCP_001738	-	2	9052
2	TUCP_001739	-	3	1985
2	TUCP_001740	-	2	9494
2	TUCP_001741	-	2	1315
2	TUCP_001742	-	3	1624
2	TUCP_001743	-	1	664
2	TUCP_001744	-	3	1390
2	TUCP_001745	-	3	1398
2	TUCP_001746	-	3	1443
2	TUCP_001747	-	5	3959
2	TUCP_001748	-	4	4312
2	TUCP_001749	-	5	4161
2	TUCP_001750	-	4	4328
2	TUCP_001751	-	5	4182
2	TUCP_001752	-	5	4220
2	TUCP_001753	-	2	1605
2	TUCP_001754	-	3	1071
2	TUCP_001755	-	3	1152
2	TUCP_001756	-	5	4051
2	TUCP_001757	-	6	3110
2	TUCP_001758	-	5	2416
2	TUCP_001759	-	4	2286
2	TUCP_001760	-	4	3629
2	TUCP_001761	-	4	2326
2	TUCP_001762	-	5	2682
2	TUCP_001763	-	4	2595
2	TUCP_001764	-	3	3904
2	TUCP_001765	-	5	2345
2	TUCP_001766	-	5	2376
2	TUCP_001767	-	4	2314
2	TUCP_001768	-	3	4874
2	TUCP_001769	-	5	2518
2	TUCP_001770	-	1	1013
2	TUCP_001771	-	6	1767
2	TUCP_001772	-	3	3855
2	TUCP_001773	-	3	3852
2	TUCP_001774	-	1	335
2	TUCP_001775	-	2	2486
2	TUCP_001776	-	1	202
2	TUCP_001777	-	1	3380
2	TUCP_001778	-	2	2013
2	TUCP_001779	-	3	1978
2	TUCP_001780	-	4	1113
2	TUCP_001781	-	3	1006
2	TUCP_001782	-	5	1158
2	TUCP_001783	-	5	1593
2	TUCP_001784	-	2	2409
2	TUCP_001785	-	2	2654
2	TUCP_001786	-	5	2117
2	TUCP_001787	-	5	1072
2	TUCP_001788	-	2	1352
2	TUCP_001789	-	3	5997
2	TUCP_001790	-	2	6577
2	TUCP_001791	-	2	6719
2	TUCP_001792	-	3	7425
2	TUCP_001793	-	2	532
2	TUCP_001794	-	3	2136
2	TUCP_001795	-	4	1382
2	TUCP_001796	-	3	5431
2	TUCP_001797	-	2	1550
2	TUCP_001798	-	2	2045
2	TUCP_001799	-	2	2043
2	TUCP_001800	-	1	1523
2	TUCP_001801	-	3	1940
2	TUCP_001802	-	1	2302
2	TUCP_001803	-	4	2302
2	TUCP_001804	-	4	1811
2	TUCP_001805	-	3	2041
2	TUCP_001806	-	3	2868
2	TUCP_001807	-	3	634
2	TUCP_001808	-	2	1306
2	TUCP_001809	-	2	494
2	TUCP_001810	-	2	2074
2	TUCP_001811	-	2	2688
2	TUCP_001812	-	2	5640
2	TUCP_001813	-	1	575
2	TUCP_001814	-	4	912
2	TUCP_001815	-	3	427
2	TUCP_001816	-	3	604
2	TUCP_001817	-	3	1236
2	TUCP_001818	-	1	352
2	TUCP_001819	-	3	537
2	TUCP_001820	-	3	1385
2	TUCP_001821	-	3	1395
2	TUCP_001822	-	3	1404
2	TUCP_001823	-	1	204
2	TUCP_001824	-	2	3501
2	TUCP_001825	-	4	1302
2	TUCP_001826	-	2	1965
2	TUCP_001827	-	1	1945
2	TUCP_001828	-	3	668
2	TUCP_001829	-	2	1384
2	TUCP_001830	-	2	1305
2	TUCP_001831	-	2	2273
2	TUCP_001832	-	3	2425
2	TUCP_001833	-	5	1579
2	TUCP_001834	-	6	6324
2	TUCP_001835	-	1	484
2	TUCP_001836	-	2	4658
2	TUCP_001837	-	4	3631
2	TUCP_001838	-	1	1571
2	TUCP_001839	-	1	497
2	TUCP_001840	-	1	236
2	TUCP_001841	-	1	2519
2	TUCP_001842	-	2	615
2	TUCP_001843	-	2	1049
2	TUCP_001844	-	13	2302
2	TUCP_001845	-	2	1657
2	TUCP_001846	-	2	1684
2	TUCP_001847	-	3	5418
2	TUCP_001848	-	3	5425
2	TUCP_001849	-	4	8758
2	TUCP_001850	-	5	7147
2	TUCP_001851	-	4	8721
2	TUCP_001852	-	1	2059
2	TUCP_001853	-	3	1276
2	TUCP_001854	-	1	277
2	TUCP_001855	-	2	960
2	TUCP_001856	-	2	1098
2	TUCP_001857	-	2	1779
2	TUCP_001858	-	3	1778
2	TUCP_001859	-	2	1779
2	TUCP_001860	-	2	832
2	TUCP_001861	-	3	860
2	TUCP_001862	-	3	706
2	TUCP_001863	-	1	1891
2	TUCP_001864	-	1	985
2	TUCP_001865	-	3	922
2	TUCP_001866	-	3	1052
2	TUCP_001867	-	2	1832
2	TUCP_001868	-	2	1600
2	TUCP_001869	-	7	937
2	TUCP_001870	-	1	366
2	TUCP_001871	-	3	530
2	TUCP_001872	-	3	526
2	TUCP_001873	-	7	1146
2	TUCP_001874	-	1	598
2	TUCP_001875	-	3	1426
2	TUCP_001876	-	2	2338
2	TUCP_001877	-	3	1636
2	TUCP_001878	-	2	2831
2	TUCP_001879	-	1	498
2	TUCP_001880	-	1	1669
2	TUCP_001881	-	1	3451
2	TUCP_001882	-	2	1318
2	TUCP_001883	-	3	836
2	TUCP_001884	-	7	3288
2	TUCP_001885	-	8	2624
2	TUCP_001886	-	3	3064
2	TUCP_001887	-	1	265
2	TUCP_001888	-	1	1012
2	TUCP_001889	-	2	1530
2	TUCP_001890	-	3	1288
2	TUCP_001891	-	1	1479
2	TUCP_001892	-	1	361
2	TUCP_001893	-	1	237
2	TUCP_001894	-	1	608
2	TUCP_001895	-	1	1646
2	TUCP_001896	-	1	803
2	TUCP_001897	-	2	682
2	TUCP_001898	-	5	601
2	TUCP_001899	-	3	650
2	TUCP_001900	-	2	612
2	TUCP_001901	-	1	436
2	TUCP_001902	-	1	408
2	TUCP_001903	-	1	839
2	TUCP_001904	-	1	267
2	TUCP_001905	-	2	699
2	TUCP_001906	-	3	1982
2	TUCP_001907	-	2	527
2	TUCP_001908	-	2	1852
2	TUCP_001909	-	7	982
2	TUCP_001910	-	7	1477
2	TUCP_001911	-	7	1432
2	TUCP_001912	-	8	1322
2	TUCP_001913	-	7	1464
2	TUCP_001914	-	5	2266
2	TUCP_001915	-	2	1259
2	TUCP_001916	-	2	1357
2	TUCP_001917	-	3	1546
2	TUCP_001918	-	1	2291
2	TUCP_001919	-	4	1078
3	TUCP_001920	+	6	1785
3	TUCP_001921	+	1	336
3	TUCP_001922	+	1	484
3	TUCP_001923	+	1	357
3	TUCP_001924	+	2	1548
3	TUCP_001925	+	4	1125
3	TUCP_001926	+	4	937
3	TUCP_001927	+	2	1465
3	TUCP_001928	+	4	2681
3	TUCP_001929	+	4	2624
3	TUCP_001930	+	2	765
3	TUCP_001931	+	2	1634
3	TUCP_001932	+	9	5500
3	TUCP_001933	+	9	5476
3	TUCP_001934	+	10	5208
3	TUCP_001935	+	2	427
3	TUCP_001936	+	2	782
3	TUCP_001937	+	2	730
3	TUCP_001938	+	3	480
3	TUCP_001939	+	2	1034
3	TUCP_001940	+	10	1808
3	TUCP_001941	+	10	1810
3	TUCP_001942	+	1	779
3	TUCP_001943	+	2	531
3	TUCP_001944	+	1	579
3	TUCP_001945	+	11	1313
3	TUCP_001946	+	1	892
3	TUCP_001947	+	2	3452
3	TUCP_001948	+	1	769
3	TUCP_001949	+	2	601
3	TUCP_001950	+	8	1774
3	TUCP_001951	+	7	2011
3	TUCP_001952	+	9	1771
3	TUCP_001953	+	7	1610
3	TUCP_001954	+	7	1949
3	TUCP_001955	+	8	1639
3	TUCP_001956	+	2	1107
3	TUCP_001957	+	1	341
3	TUCP_001958	+	2	708
3	TUCP_001959	+	1	668
3	TUCP_001960	+	4	427
3	TUCP_001961	+	2	3855
3	TUCP_001962	+	2	1698
3	TUCP_001963	+	3	1208
3	TUCP_001964	+	3	3002
3	TUCP_001965	+	3	4177
3	TUCP_001966	+	2	4411
3	TUCP_001967	+	4	3252
3	TUCP_001968	+	18	2576
3	TUCP_001969	+	1	1134
3	TUCP_001970	+	1	1160
3	TUCP_001971	+	1	1749
3	TUCP_001972	+	2	500
3	TUCP_001973	+	9	3320
3	TUCP_001974	+	1	281
3	TUCP_001975	+	2	2721
3	TUCP_001976	+	2	3159
3	TUCP_001977	+	2	956
3	TUCP_001978	+	1	1042
3	TUCP_001979	+	1	1680
3	TUCP_001980	+	3	1744
3	TUCP_001981	+	3	2089
3	TUCP_001982	+	3	2062
3	TUCP_001983	+	3	1683
3	TUCP_001984	+	9	2443
3	TUCP_001985	+	4	2991
3	TUCP_001986	+	3	2728
3	TUCP_001987	+	10	5117
3	TUCP_001988	+	11	5831
3	TUCP_001989	+	10	5526
3	TUCP_001990	+	12	5902
3	TUCP_001991	+	13	5855
3	TUCP_001992	+	9	5886
3	TUCP_001993	+	10	5909
3	TUCP_001994	+	1	343
3	TUCP_001995	+	3	351
3	TUCP_001996	+	4	307
3	TUCP_001997	+	4	1061
3	TUCP_001998	+	4	1269
3	TUCP_001999	+	3	379
3	TUCP_002000	+	2	1190
3	TUCP_002001	+	2	1508
3	TUCP_002002	+	1	1985
3	TUCP_002003	+	2	1542
3	TUCP_002004	+	2	1030
3	TUCP_002005	+	2	958
3	TUCP_002006	+	1	1172
3	TUCP_002007	+	2	1625
3	TUCP_002008	+	2	1886
3	TUCP_002009	+	1	235
3	TUCP_002010	+	1	452
3	TUCP_002011	+	2	1507
3	TUCP_002012	+	1	246
3	TUCP_002013	+	2	1278
3	TUCP_002014	+	1	591
3	TUCP_002015	+	2	279
3	TUCP_002016	+	1	422
3	TUCP_002017	+	1	270
3	TUCP_002018	+	2	319
3	TUCP_002019	+	2	235
3	TUCP_002020	+	1	5341
3	TUCP_002021	+	2	887
3	TUCP_002022	+	2	956
3	TUCP_002023	+	3	1426
3	TUCP_002024	+	2	1287
3	TUCP_002025	+	4	764
3	TUCP_002026	+	2	1150
3	TUCP_002027	+	2	2179
3	TUCP_002028	+	1	1225
3	TUCP_002029	+	3	687
3	TUCP_002030	+	4	1675
3	TUCP_002031	+	3	2451
3	TUCP_002032	+	2	1133
3	TUCP_002033	+	3	1001
3	TUCP_002034	+	8	7752
3	TUCP_002035	+	8	2114
3	TUCP_002036	+	1	280
3	TUCP_002037	+	1	1249
3	TUCP_002038	+	1	533
3	TUCP_002039	+	1	225
3	TUCP_002040	+	2	2567
3	TUCP_002041	+	1	1615
3	TUCP_002042	+	2	847
3	TUCP_002043	+	3	2857
3	TUCP_002044	+	2	996
3	TUCP_002045	+	2	2801
3	TUCP_002046	+	2	4127
3	TUCP_002047	+	4	1398
3	TUCP_002048	+	4	2084
3	TUCP_002049	+	4	1307
3	TUCP_002050	+	2	1363
3	TUCP_002051	+	2	779
3	TUCP_002052	+	1	666
3	TUCP_002053	+	4	1302
3	TUCP_002054	+	4	1329
3	TUCP_002055	+	1	1699
3	TUCP_002056	+	5	1973
3	TUCP_002057	+	4	2089
3	TUCP_002058	+	2	336
3	TUCP_002059	+	5	582
3	TUCP_002060	+	3	553
3	TUCP_002061	+	1	440
3	TUCP_002062	+	17	2588
3	TUCP_002063	+	2	1564
3	TUCP_002064	+	13	10555
3	TUCP_002065	+	14	10621
3	TUCP_002066	+	1	1782
3	TUCP_002067	+	4	1811
3	TUCP_002068	+	2	2986
3	TUCP_002069	+	4	1818
3	TUCP_002070	+	4	1811
3	TUCP_002071	+	3	2227
3	TUCP_002072	+	3	2215
3	TUCP_002073	+	3	2570
3	TUCP_002074	+	4	1428
3	TUCP_002075	+	5	844
3	TUCP_002076	+	2	532
3	TUCP_002077	+	4	7213
3	TUCP_002078	+	3	7517
3	TUCP_002079	+	3	7506
3	TUCP_002080	+	1	990
3	TUCP_002081	+	5	939
3	TUCP_002082	+	1	1493
3	TUCP_002083	+	3	2120
3	TUCP_002084	+	7	4668
3	TUCP_002085	+	3	1937
3	TUCP_002086	+	6	1980
3	TUCP_002087	+	2	689
3	TUCP_002088	+	1	731
3	TUCP_002089	+	4	1276
3	TUCP_002090	+	2	4480
3	TUCP_002091	+	4	2502
3	TUCP_002092	+	4	2494
3	TUCP_002093	+	3	1216
3	TUCP_002094	+	2	2123
3	TUCP_002095	+	4	691
3	TUCP_002096	+	8	3601
3	TUCP_002097	+	7	3502
3	TUCP_002098	+	8	3902
3	TUCP_002099	+	8	3518
3	TUCP_002100	+	3	712
3	TUCP_002101	+	8	3254
3	TUCP_002102	+	5	3148
3	TUCP_002103	+	1	1044
3	TUCP_002104	-	2	1290
3	TUCP_002105	-	4	2715
3	TUCP_002106	-	4	2513
3	TUCP_002107	-	4	3306
3	TUCP_002108	-	1	3363
3	TUCP_002109	-	2	1191
3	TUCP_002110	-	2	772
3	TUCP_002111	-	1	870
3	TUCP_002112	-	2	1243
3	TUCP_002113	-	1	377
3	TUCP_002114	-	3	322
3	TUCP_002115	-	1	349
3	TUCP_002116	-	1	654
3	TUCP_002117	-	1	3436
3	TUCP_002118	-	2	436
3	TUCP_002119	-	3	512
3	TUCP_002120	-	2	617
3	TUCP_002121	-	1	315
3	TUCP_002122	-	2	424
3	TUCP_002123	-	2	694
3	TUCP_002124	-	1	1090
3	TUCP_002125	-	4	1509
3	TUCP_002126	-	2	1628
3	TUCP_002127	-	2	1676
3	TUCP_002128	-	2	1943
3	TUCP_002129	-	1	924
3	TUCP_002130	-	1	1658
3	TUCP_002131	-	1	792
3	TUCP_002132	-	1	356
3	TUCP_002133	-	2	2015
3	TUCP_002134	-	2	421
3	TUCP_002135	-	1	1736
3	TUCP_002136	-	2	479
3	TUCP_002137	-	7	1095
3	TUCP_002138	-	1	1020
3	TUCP_002139	-	1	1557
3	TUCP_002140	-	3	3621
3	TUCP_002141	-	4	3186
3	TUCP_002142	-	4	3549
3	TUCP_002143	-	3	2414
3	TUCP_002144	-	1	459
3	TUCP_002145	-	2	856
3	TUCP_002146	-	5	1100
3	TUCP_002147	-	5	1133
3	TUCP_002148	-	4	1470
3	TUCP_002149	-	3	835
3	TUCP_002150	-	1	763
3	TUCP_002151	-	1	283
3	TUCP_002152	-	3	3554
3	TUCP_002153	-	1	1150
3	TUCP_002154	-	6	2051
3	TUCP_002155	-	1	294
3	TUCP_002156	-	1	2210
3	TUCP_002157	-	2	4117
3	TUCP_002158	-	2	1063
3	TUCP_002159	-	2	1068
3	TUCP_002160	-	1	1235
3	TUCP_002161	-	13	1700
3	TUCP_002162	-	13	1738
3	TUCP_002163	-	13	1744
3	TUCP_002164	-	13	1753
3	TUCP_002165	-	2	699
3	TUCP_002166	-	1	518
3	TUCP_002167	-	1	733
3	TUCP_002168	-	1	1260
3	TUCP_002169	-	2	997
3	TUCP_002170	-	2	890
3	TUCP_002171	-	2	806
3	TUCP_002172	-	2	4561
3	TUCP_002173	-	2	1254
3	TUCP_002174	-	4	8072
3	TUCP_002175	-	7	8161
3	TUCP_002176	-	3	1098
3	TUCP_002177	-	2	2308
3	TUCP_002178	-	2	3432
3	TUCP_002179	-	1	310
3	TUCP_002180	-	2	562
3	TUCP_002181	-	2	414
3	TUCP_002182	-	2	874
3	TUCP_002183	-	3	1226
3	TUCP_002184	-	1	292
3	TUCP_002185	-	1	1976
3	TUCP_002186	-	4	1136
3	TUCP_002187	-	4	4960
3	TUCP_002188	-	1	1623
3	TUCP_002189	-	1	1901
3	TUCP_002190	-	2	1182
3	TUCP_002191	-	3	2489
3	TUCP_002192	-	2	1412
3	TUCP_002193	-	1	331
3	TUCP_002194	-	6	2221
3	TUCP_002195	-	6	2233
3	TUCP_002196	-	1	1043
3	TUCP_002197	-	2	640
3	TUCP_002198	-	1	214
3	TUCP_002199	-	2	7727
3	TUCP_002200	-	8	3106
3	TUCP_002201	-	1	241
3	TUCP_002202	-	2	1162
3	TUCP_002203	-	3	2316
3	TUCP_002204	-	1	890
3	TUCP_002205	-	1	1424
3	TUCP_002206	-	7	3357
3	TUCP_002207	-	6	3576
3	TUCP_002208	-	14	2096
3	TUCP_002209	-	2	1648
3	TUCP_002210	-	1	1450
3	TUCP_002211	-	3	718
3	TUCP_002212	-	2	984
3	TUCP_002213	-	10	7879
3	TUCP_002214	-	10	4778
3	TUCP_002215	-	10	5569
3	TUCP_002216	-	11	6189
3	TUCP_002217	-	10	8304
3	TUCP_002218	-	9	9355
3	TUCP_002219	-	7	8327
3	TUCP_002220	-	11	7557
3	TUCP_002221	-	9	9624
3	TUCP_002222	-	5	5227
3	TUCP_002223	-	6	5316
3	TUCP_002224	-	2	7712
3	TUCP_002225	-	7	6322
3	TUCP_002226	-	7	6442
3	TUCP_002227	-	6	6070
3	TUCP_002228	-	5	6486
3	TUCP_002229	-	6	5751
3	TUCP_002230	-	5	5921
3	TUCP_002231	-	7	5115
3	TUCP_002232	-	7	6149
3	TUCP_002233	-	2	599
3	TUCP_002234	-	2	1371
3	TUCP_002235	-	1	435
3	TUCP_002236	-	1	1240
3	TUCP_002237	-	1	854
3	TUCP_002238	-	2	1961
3	TUCP_002239	-	1	1228
3	TUCP_002240	-	3	1094
3	TUCP_002241	-	1	632
3	TUCP_002242	-	6	835
3	TUCP_002243	-	2	2226
3	TUCP_002244	-	2	2186
3	TUCP_002245	-	4	2348
3	TUCP_002246	-	5	1833
3	TUCP_002247	-	4	1640
3	TUCP_002248	-	5	1751
3	TUCP_002249	-	5	2134
3	TUCP_002250	-	4	2205
3	TUCP_002251	-	4	2656
3	TUCP_002252	-	4	2561
3	TUCP_002253	-	4	1706
3	TUCP_002254	-	4	2436
3	TUCP_002255	-	5	2206
3	TUCP_002256	-	3	2955
3	TUCP_002257	-	2	6378
3	TUCP_002258	-	2	6416
3	TUCP_002259	-	5	4198
3	TUCP_002260	-	4	4504
3	TUCP_002261	-	2	847
3	TUCP_002262	-	1	1336
3	TUCP_002263	-	2	959
3	TUCP_002264	-	2	1079
3	TUCP_002265	-	1	273
3	TUCP_002266	-	3	1455
3	TUCP_002267	-	2	1422
3	TUCP_002268	-	1	211
3	TUCP_002269	-	2	1215
3	TUCP_002270	-	1	1140
3	TUCP_002271	-	2	747
3	TUCP_002272	-	8	1905
3	TUCP_002273	-	2	8980
3	TUCP_002274	-	4	1522
3	TUCP_002275	-	2	937
3	TUCP_002276	-	2	869
3	TUCP_002277	-	1	1507
3	TUCP_002278	-	2	874
3	TUCP_002279	-	3	2866
3	TUCP_002280	-	3	817
3	TUCP_002281	-	2	5453
3	TUCP_002282	-	2	1062
3	TUCP_002283	-	2	1125
4	TUCP_002284	+	1	614
4	TUCP_002285	+	1	1980
4	TUCP_002286	+	2	1882
4	TUCP_002287	+	1	220
4	TUCP_002288	+	1	214
4	TUCP_002289	+	1	1106
4	TUCP_002290	+	1	221
4	TUCP_002291	+	1	278
4	TUCP_002292	+	2	1098
4	TUCP_002293	+	1	372
4	TUCP_002294	+	1	212
4	TUCP_002295	+	1	211
4	TUCP_002296	+	5	2182
4	TUCP_002297	+	5	1204
4	TUCP_002298	+	2	2352
4	TUCP_002299	+	3	484
4	TUCP_002300	+	4	2534
4	TUCP_002301	+	4	2537
4	TUCP_002302	+	3	4116
4	TUCP_002303	+	4	3099
4	TUCP_002304	+	4	2911
4	TUCP_002305	+	2	4203
4	TUCP_002306	+	2	1270
4	TUCP_002307	+	2	860
4	TUCP_002308	+	1	286
4	TUCP_002309	+	1	240
4	TUCP_002310	+	3	12023
4	TUCP_002311	+	2	4075
4	TUCP_002312	+	2	2805
4	TUCP_002313	+	1	736
4	TUCP_002314	+	1	393
4	TUCP_002315	+	2	1409
4	TUCP_002316	+	2	2294
4	TUCP_002317	+	2	2302
4	TUCP_002318	+	2	3093
4	TUCP_002319	+	2	1766
4	TUCP_002320	+	2	1756
4	TUCP_002321	+	2	5258
4	TUCP_002322	+	1	2010
4	TUCP_002323	+	2	5335
4	TUCP_002324	+	2	843
4	TUCP_002325	+	1	265
4	TUCP_002326	+	1	726
4	TUCP_002327	+	1	203
4	TUCP_002328	+	3	5153
4	TUCP_002329	+	4	3455
4	TUCP_002330	+	1	360
4	TUCP_002331	+	1	468
4	TUCP_002332	+	2	838
4	TUCP_002333	+	4	1104
4	TUCP_002334	+	2	4427
4	TUCP_002335	+	2	4408
4	TUCP_002336	+	3	706
4	TUCP_002337	+	2	1143
4	TUCP_002338	+	2	1129
4	TUCP_002339	+	1	841
4	TUCP_002340	+	1	511
4	TUCP_002341	+	1	329
4	TUCP_002342	+	1	492
4	TUCP_002343	+	1	326
4	TUCP_002344	+	3	1132
4	TUCP_002345	+	3	1079
4	TUCP_002346	+	1	318
4	TUCP_002347	+	1	547
4	TUCP_002348	+	1	266
4	TUCP_002349	+	1	202
4	TUCP_002350	+	2	1540
4	TUCP_002351	+	3	1629
4	TUCP_002352	+	2	1558
4	TUCP_002353	+	3	1477
4	TUCP_002354	+	2	920
4	TUCP_002355	+	2	789
4	TUCP_002356	+	2	10051
4	TUCP_002357	+	2	1838
4	TUCP_002358	+	1	1872
4	TUCP_002359	+	2	4059
4	TUCP_002360	+	2	1235
4	TUCP_002361	+	5	5201
4	TUCP_002362	+	2	2224
4	TUCP_002363	+	4	2435
4	TUCP_002364	+	5	2892
4	TUCP_002365	+	1	5569
4	TUCP_002366	+	1	213
4	TUCP_002367	+	2	2196
4	TUCP_002368	+	3	1478
4	TUCP_002369	+	3	390
4	TUCP_002370	+	6	1872
4	TUCP_002371	+	5	1576
4	TUCP_002372	+	5	1609
4	TUCP_002373	+	4	1597
4	TUCP_002374	+	2	1263
4	TUCP_002375	+	7	1204
4	TUCP_002376	+	2	2056
4	TUCP_002377	+	2	2065
4	TUCP_002378	+	3	6302
4	TUCP_002379	+	4	5683
4	TUCP_002380	+	5	5418
4	TUCP_002381	+	4	2093
4	TUCP_002382	+	3	2233
4	TUCP_002383	+	5	2143
4	TUCP_002384	+	10	1800
4	TUCP_002385	+	10	1486
4	TUCP_002386	+	10	1537
4	TUCP_002387	+	9	1435
4	TUCP_002388	+	11	1793
4	TUCP_002389	+	10	1424
4	TUCP_002390	+	2	252
4	TUCP_002391	+	4	738
4	TUCP_002392	+	1	984
4	TUCP_002393	+	5	813
4	TUCP_002394	+	4	669
4	TUCP_002395	+	6	1664
4	TUCP_002396	+	7	1706
4	TUCP_002397	+	7	1693
4	TUCP_002398	+	7	1712
4	TUCP_002399	+	7	1699
4	TUCP_002400	+	2	2381
4	TUCP_002401	+	3	1103
4	TUCP_002402	+	1	587
4	TUCP_002403	+	2	4568
4	TUCP_002404	+	11	1512
4	TUCP_002405	+	8	710
4	TUCP_002406	+	3	1249
4	TUCP_002407	+	1	1925
4	TUCP_002408	+	1	207
4	TUCP_002409	+	1	261
4	TUCP_002410	+	3	2219
4	TUCP_002411	+	1	2405
4	TUCP_002412	+	2	1159
4	TUCP_002413	+	2	1441
4	TUCP_002414	+	2	1442
4	TUCP_002415	+	2	1034
4	TUCP_002416	+	3	1383
4	TUCP_002417	+	2	1593
4	TUCP_002418	+	2	1594
4	TUCP_002419	+	6	3574
4	TUCP_002420	+	6	3554
4	TUCP_002421	+	6	3559
4	TUCP_002422	+	5	3418
4	TUCP_002423	+	5	3334
4	TUCP_002424	+	5	3345
4	TUCP_002425	+	6	3391
4	TUCP_002426	+	6	3342
4	TUCP_002427	+	6	3330
4	TUCP_002428	+	6	3330
4	TUCP_002429	+	6	2857
4	TUCP_002430	+	5	3009
4	TUCP_002431	+	4	2793
4	TUCP_002432	+	7	2329
4	TUCP_002433	+	7	2302
4	TUCP_002434	+	7	2190
4	TUCP_002435	+	2	1824
4	TUCP_002436	+	1	734
4	TUCP_002437	+	4	1472
4	TUCP_002438	+	1	1306
4	TUCP_002439	+	2	1591
4	TUCP_002440	+	3	1738
4	TUCP_002441	+	2	2740
4	TUCP_002442	+	3	1537
4	TUCP_002443	+	3	484
4	TUCP_002444	+	2	1613
4	TUCP_002445	+	27	3813
4	TUCP_002446	+	2	921
4	TUCP_002447	+	1	409
4	TUCP_002448	+	6	1556
4	TUCP_002449	+	5	1879
4	TUCP_002450	+	6	1954
4	TUCP_002451	+	6	1122
4	TUCP_002452	+	2	1233
4	TUCP_002453	+	12	5000
4	TUCP_002454	+	11	5048
4	TUCP_002455	+	11	5027
4	TUCP_002456	+	11	5078
4	TUCP_002457	+	2	812
4	TUCP_002458	+	2	629
4	TUCP_002459	+	2	827
4	TUCP_002460	+	1	2518
4	TUCP_002461	+	1	427
4	TUCP_002462	+	4	631
4	TUCP_002463	+	2	2337
4	TUCP_002464	+	2	455
4	TUCP_002465	+	3	542
4	TUCP_002466	+	6	2649
4	TUCP_002467	+	4	5134
4	TUCP_002468	+	4	4799
4	TUCP_002469	+	3	572
4	TUCP_002470	+	1	317
4	TUCP_002471	+	3	5556
4	TUCP_002472	+	2	1984
4	TUCP_002473	+	7	1836
4	TUCP_002474	+	7	1908
4	TUCP_002475	+	4	2692
4	TUCP_002476	+	5	1050
4	TUCP_002477	+	6	1431
4	TUCP_002478	+	9	1407
4	TUCP_002479	+	1	569
4	TUCP_002480	+	2	954
4	TUCP_002481	+	3	2107
4	TUCP_002482	+	3	2103
4	TUCP_002483	+	3	2078
4	TUCP_002484	+	3	2066
4	TUCP_002485	+	2	1195
4	TUCP_002486	+	1	1189
4	TUCP_002487	+	4	2552
4	TUCP_002488	+	2	2050
4	TUCP_002489	-	3	2677
4	TUCP_002490	-	1	328
4	TUCP_002491	-	1	424
4	TUCP_002492	-	1	892
4	TUCP_002493	-	1	1028
4	TUCP_002494	-	2	1539
4	TUCP_002495	-	3	2332
4	TUCP_002496	-	1	430
4	TUCP_002497	-	1	1133
4	TUCP_002498	-	3	635
4	TUCP_002499	-	5	2243
4	TUCP_002500	-	3	4141
4	TUCP_002501	-	2	5234
4	TUCP_002502	-	3	3475
4	TUCP_002503	-	3	1821
4	TUCP_002504	-	4	1960
4	TUCP_002505	-	3	1489
4	TUCP_002506	-	2	549
4	TUCP_002507	-	2	549
4	TUCP_002508	-	2	337
4	TUCP_002509	-	3	1385
4	TUCP_002510	-	1	263
4	TUCP_002511	-	2	864
4	TUCP_002512	-	1	335
4	TUCP_002513	-	1	594
4	TUCP_002514	-	3	2176
4	TUCP_002515	-	1	255
4	TUCP_002516	-	1	246
4	TUCP_002517	-	1	326
4	TUCP_002518	-	2	6800
4	TUCP_002519	-	3	8110
4	TUCP_002520	-	2	734
4	TUCP_002521	-	4	2491
4	TUCP_002522	-	1	520
4	TUCP_002523	-	1	237
4	TUCP_002524	-	7	2662
4	TUCP_002525	-	7	1714
4	TUCP_002526	-	4	784
4	TUCP_002527	-	2	1040
4	TUCP_002528	-	2	1062
4	TUCP_002529	-	2	1713
4	TUCP_002530	-	2	2915
4	TUCP_002531	-	3	535
4	TUCP_002532	-	1	229
4	TUCP_002533	-	2	2782
4	TUCP_002534	-	2	1641
4	TUCP_002535	-	6	1175
4	TUCP_002536	-	5	1406
4	TUCP_002537	-	1	444
4	TUCP_002538	-	2	473
4	TUCP_002539	-	2	530
4	TUCP_002540	-	2	722
4	TUCP_002541	-	1	472
4	TUCP_002542	-	2	1204
4	TUCP_002543	-	1	409
4	TUCP_002544	-	1	220
4	TUCP_002545	-	1	3800
4	TUCP_002546	-	2	858
4	TUCP_002547	-	2	922
4	TUCP_002548	-	3	2350
4	TUCP_002549	-	4	1155
4	TUCP_002550	-	4	1084
4	TUCP_002551	-	4	1220
4	TUCP_002552	-	1	771
4	TUCP_002553	-	4	12544
4	TUCP_002554	-	2	1098
4	TUCP_002555	-	3	1776
4	TUCP_002556	-	2	2921
4	TUCP_002557	-	2	7429
4	TUCP_002558	-	4	1221
4	TUCP_002559	-	2	2264
4	TUCP_002560	-	4	2531
4	TUCP_002561	-	4	2635
4	TUCP_002562	-	3	3130
4	TUCP_002563	-	3	3119
4	TUCP_002564	-	1	227
4	TUCP_002565	-	3	9098
4	TUCP_002566	-	2	899
4	TUCP_002567	-	1	522
4	TUCP_002568	-	2	6420
4	TUCP_002569	-	4	1462
4	TUCP_002570	-	5	1340
4	TUCP_002571	-	1	698
4	TUCP_002572	-	2	439
4	TUCP_002573	-	5	843
4	TUCP_002574	-	3	1576
4	TUCP_002575	-	4	4129
4	TUCP_002576	-	4	4075
4	TUCP_002577	-	2	4514
4	TUCP_002578	-	2	6155
4	TUCP_002579	-	4	4716
4	TUCP_002580	-	2	4485
4	TUCP_002581	-	3	2723
4	TUCP_002582	-	1	360
4	TUCP_002583	-	7	1350
4	TUCP_002584	-	4	736
4	TUCP_002585	-	1	644
4	TUCP_002586	-	2	517
4	TUCP_002587	-	2	920
4	TUCP_002588	-	2	444
4	TUCP_002589	-	7	2006
4	TUCP_002590	-	1	944
4	TUCP_002591	-	3	2310
4	TUCP_002592	-	4	1886
4	TUCP_002593	-	1	635
4	TUCP_002594	-	1	550
4	TUCP_002595	-	9	10166
4	TUCP_002596	-	10	8098
4	TUCP_002597	-	11	7989
4	TUCP_002598	-	12	7903
4	TUCP_002599	-	10	6602
4	TUCP_002600	-	10	7919
4	TUCP_002601	-	8	8469
4	TUCP_002602	-	11	7056
4	TUCP_002603	-	11	8004
4	TUCP_002604	-	11	7439
4	TUCP_002605	-	11	9222
4	TUCP_002606	-	11	7820
4	TUCP_002607	-	10	7216
4	TUCP_002608	-	10	8617
4	TUCP_002609	-	10	7634
4	TUCP_002610	-	12	8824
4	TUCP_002611	-	11	6570
4	TUCP_002612	-	11	8036
4	TUCP_002613	-	12	6689
4	TUCP_002614	-	12	7384
4	TUCP_002615	-	12	6298
4	TUCP_002616	-	8	8699
4	TUCP_002617	-	10	8773
4	TUCP_002618	-	1	435
4	TUCP_002619	-	1	218
4	TUCP_002620	-	1	407
4	TUCP_002621	-	1	896
4	TUCP_002622	-	2	1050
4	TUCP_002623	-	2	1503
4	TUCP_002624	-	2	1431
4	TUCP_002625	-	23	2513
4	TUCP_002626	-	1	271
4	TUCP_002627	-	3	1413
4	TUCP_002628	-	3	2171
4	TUCP_002629	-	2	5625
4	TUCP_002630	-	3	965
4	TUCP_002631	-	2	4678
4	TUCP_002632	-	1	672
4	TUCP_002633	-	2	675
4	TUCP_002634	-	1	325
4	TUCP_002635	-	3	1628
4	TUCP_002636	-	3	1704
4	TUCP_002637	-	3	483
4	TUCP_002638	-	3	1037
4	TUCP_002639	-	2	1857
4	TUCP_002640	-	2	2139
4	TUCP_002641	-	4	1283
4	TUCP_002642	-	4	663
4	TUCP_002643	-	3	862
4	TUCP_002644	-	4	1053
4	TUCP_002645	-	1	1405
4	TUCP_002646	-	4	1290
4	TUCP_002647	-	1	937
4	TUCP_002648	-	1	535
4	TUCP_002649	-	3	4680
4	TUCP_002650	-	3	6732
4	TUCP_002651	-	2	7275
4	TUCP_002652	-	4	1729
4	TUCP_002653	-	5	1828
4	TUCP_002654	-	5	831
4	TUCP_002655	-	5	900
4	TUCP_002656	-	1	357
4	TUCP_002657	-	2	717
4	TUCP_002658	-	2	9903
4	TUCP_002659	-	2	5912
4	TUCP_002660	-	1	348
4	TUCP_002661	-	1	2037
4	TUCP_002662	-	2	3297
4	TUCP_002663	-	2	2939
4	TUCP_002664	-	3	332
4	TUCP_002665	-	5	5373
4	TUCP_002666	-	7	4175
4	TUCP_002667	-	8	2212
4	TUCP_002668	-	6	3874
4	TUCP_002669	-	8	2961
4	TUCP_002670	-	5	3825
4	TUCP_002671	-	6	5207
4	TUCP_002672	-	8	4165
4	TUCP_002673	-	8	4487
4	TUCP_002674	-	5	1434
4	TUCP_002675	-	9	2632
4	TUCP_002676	-	5	1156
4	TUCP_002677	-	8	9208
4	TUCP_002678	-	8	9206
4	TUCP_002679	-	7	9131
4	TUCP_002680	-	8	9008
4	TUCP_002681	-	9	9131
4	TUCP_002682	-	8	9213
4	TUCP_002683	-	8	9221
4	TUCP_002684	-	2	1494
4	TUCP_002685	-	6	2294
4	TUCP_002686	-	6	2736
4	TUCP_002687	-	7	3141
4	TUCP_002688	-	6	2908
4	TUCP_002689	-	6	2307
4	TUCP_002690	-	2	1532
4	TUCP_002691	-	2	1553
4	TUCP_002692	-	2	1540
4	TUCP_002693	-	3	1275
4	TUCP_002694	-	3	1342
4	TUCP_002695	-	1	216
4	TUCP_002696	-	1	248
4	TUCP_002697	-	6	599
4	TUCP_002698	-	2	1659
4	TUCP_002699	-	2	454
4	TUCP_002700	-	1	328
4	TUCP_002701	-	5	1983
4	TUCP_002702	-	5	1983
4	TUCP_002703	-	3	1462
4	TUCP_002704	-	1	305
4	TUCP_002705	-	1	287
4	TUCP_002706	-	1	286
4	TUCP_002707	-	3	4239
5	TUCP_002708	+	3	778
5	TUCP_002709	+	3	764
5	TUCP_002710	+	2	3683
5	TUCP_002711	+	2	3658
5	TUCP_002712	+	2	3094
5	TUCP_002713	+	2	1241
5	TUCP_002714	+	1	760
5	TUCP_002715	+	4	2311
5	TUCP_002716	+	5	3898
5	TUCP_002717	+	4	2604
5	TUCP_002718	+	5	3030
5	TUCP_002719	+	3	1815
5	TUCP_002720	+	2	1271
5	TUCP_002721	+	1	277
5	TUCP_002722	+	1	281
5	TUCP_002723	+	2	1265
5	TUCP_002724	+	2	247
5	TUCP_002725	+	2	14003
5	TUCP_002726	+	2	1715
5	TUCP_002727	+	2	3317
5	TUCP_002728	+	2	2116
5	TUCP_002729	+	2	4254
5	TUCP_002730	+	2	2092
5	TUCP_002731	+	3	2966
5	TUCP_002732	+	2	3144
5	TUCP_002733	+	3	2851
5	TUCP_002734	+	3	2845
5	TUCP_002735	+	2	1169
5	TUCP_002736	+	4	2765
5	TUCP_002737	+	3	3128
5	TUCP_002738	+	3	888
5	TUCP_002739	+	2	1054
5	TUCP_002740	+	1	244
5	TUCP_002741	+	4	1749
5	TUCP_002742	+	8	1797
5	TUCP_002743	+	8	1888
5	TUCP_002744	+	1	1492
5	TUCP_002745	+	2	1799
5	TUCP_002746	+	1	387
5	TUCP_002747	+	1	662
5	TUCP_002748	+	2	2611
5	TUCP_002749	+	1	1191
5	TUCP_002750	+	5	2907
5	TUCP_002751	+	2	871
5	TUCP_002752	+	1	244
5	TUCP_002753	+	1	2305
5	TUCP_002754	+	3	1167
5	TUCP_002755	+	2	6390
5	TUCP_002756	+	1	595
5	TUCP_002757	+	1	435
5	TUCP_002758	+	1	7646
5	TUCP_002759	+	3	3218
5	TUCP_002760	+	1	1441
5	TUCP_002761	+	2	1204
5	TUCP_002762	+	1	323
5	TUCP_002763	+	2	2134
5	TUCP_002764	+	1	577
5	TUCP_002765	+	1	313
5	TUCP_002766	+	1	287
5	TUCP_002767	+	1	788
5	TUCP_002768	+	6	1576
5	TUCP_002769	+	1	304
5	TUCP_002770	+	1	377
5	TUCP_002771	+	3	1101
5	TUCP_002772	+	3	2391
5	TUCP_002773	+	3	2334
5	TUCP_002774	+	3	2413
5	TUCP_002775	+	2	2150
5	TUCP_002776	+	3	2291
5	TUCP_002777	+	4	1035
5	TUCP_002778	+	3	959
5	TUCP_002779	+	2	984
5	TUCP_002780	+	3	858
5	TUCP_002781	+	1	724
5	TUCP_002782	+	2	2209
5	TUCP_002783	+	2	462
5	TUCP_002784	+	3	3868
5	TUCP_002785	+	2	586
5	TUCP_002786	+	6	1698
5	TUCP_002787	+	2	4222
5	TUCP_002788	+	3	3695
5	TUCP_002789	+	3	3126
5	TUCP_002790	+	2	2133
5	TUCP_002791	+	2	2773
5	TUCP_002792	+	2	2341
5	TUCP_002793	+	2	2340
5	TUCP_002794	+	2	2466
5	TUCP_002795	+	4	814
5	TUCP_002796	+	9	1663
5	TUCP_002797	+	5	1688
5	TUCP_002798	+	5	3750
5	TUCP_002799	+	6	3485
5	TUCP_002800	+	4	3961
5	TUCP_002801	+	5	3632
5	TUCP_002802	+	2	691
5	TUCP_002803	+	3	309
5	TUCP_002804	+	1	1659
5	TUCP_002805	+	1	210
5	TUCP_002806	+	2	5652
5	TUCP_002807	+	2	1014
5	TUCP_002808	+	2	880
5	TUCP_002809	+	1	1815
5	TUCP_002810	+	1	431
5	TUCP_002811	+	1	648
5	TUCP_002812	+	2	867
5	TUCP_002813	+	1	296
5	TUCP_002814	+	2	5083
5	TUCP_002815	+	2	565
5	TUCP_002816	+	2	2117
5	TUCP_002817	+	2	1983
5	TUCP_002818	+	1	209
5	TUCP_002819	+	3	2790
5	TUCP_002820	+	3	2474
5	TUCP_002821	+	2	1119
5	TUCP_002822	+	8	3631
5	TUCP_002823	+	8	3545
5	TUCP_002824	+	8	3549
5	TUCP_002825	+	2	412
5	TUCP_002826	+	1	476
5	TUCP_002827	+	3	2228
5	TUCP_002828	+	2	1561
5	TUCP_002829	+	1	1088
5	TUCP_002830	+	3	587
5	TUCP_002831	+	4	1627
5	TUCP_002832	+	2	1941
5	TUCP_002833	+	2	1879
5	TUCP_002834	+	3	1589
5	TUCP_002835	+	4	1343
5	TUCP_002836	+	1	1776
5	TUCP_002837	+	3	644
5	TUCP_002838	+	3	1986
5	TUCP_002839	+	1	304
5	TUCP_002840	+	2	2646
5	TUCP_002841	+	2	3006
5	TUCP_002842	+	10	2005
5	TUCP_002843	+	3	1768
5	TUCP_002844	+	9	1489
5	TUCP_002845	+	9	1656
5	TUCP_002846	+	8	1244
5	TUCP_002847	+	2	658
5	TUCP_002848	+	3	1287
5	TUCP_002849	+	3	603
5	TUCP_002850	+	7	3439
5	TUCP_002851	+	6	3513
5	TUCP_002852	+	6	3140
5	TUCP_002853	+	4	2681
5	TUCP_002854	+	13	2572
5	TUCP_002855	+	8	685
5	TUCP_002856	+	2	5424
5	TUCP_002857	+	4	4676
5	TUCP_002858	+	1	370
5	TUCP_002859	+	3	873
5	TUCP_002860	+	2	763
5	TUCP_002861	+	3	1486
5	TUCP_002862	+	2	1035
5	TUCP_002863	+	1	206
5	TUCP_002864	-	2	312
5	TUCP_002865	-	4	3139
5	TUCP_002866	-	3	2267
5	TUCP_002867	-	3	2324
5	TUCP_002868	-	2	3725
5	TUCP_002869	-	3	1031
5	TUCP_002870	-	2	548
5	TUCP_002871	-	12	2021
5	TUCP_002872	-	1	353
5	TUCP_002873	-	2	584
5	TUCP_002874	-	2	593
5	TUCP_002875	-	1	282
5	TUCP_002876	-	1	274
5	TUCP_002877	-	3	1187
5	TUCP_002878	-	4	1440
5	TUCP_002879	-	3	2475
5	TUCP_002880	-	1	1300
5	TUCP_002881	-	1	221
5	TUCP_002882	-	2	1157
5	TUCP_002883	-	1	643
5	TUCP_002884	-	1	1165
5	TUCP_002885	-	1	281
5	TUCP_002886	-	1	420
5	TUCP_002887	-	1	217
5	TUCP_002888	-	1	1074
5	TUCP_002889	-	1	502
5	TUCP_002890	-	1	798
5	TUCP_002891	-	2	365
5	TUCP_002892	-	4	4937
5	TUCP_002893	-	4	3650
5	TUCP_002894	-	2	618
5	TUCP_002895	-	2	444
5	TUCP_002896	-	1	1944
5	TUCP_002897	-	1	6505
5	TUCP_002898	-	1	340
5	TUCP_002899	-	1	214
5	TUCP_002900	-	5	9979
5	TUCP_002901	-	4	13504
5	TUCP_002902	-	3	10841
5	TUCP_002903	-	1	1592
5	TUCP_002904	-	6	860
5	TUCP_002905	-	8	1530
5	TUCP_002906	-	4	2012
5	TUCP_002907	-	3	1442
5	TUCP_002908	-	1	255
5	TUCP_002909	-	1	240
5	TUCP_002910	-	3	2646
5	TUCP_002911	-	5	1736
5	TUCP_002912	-	2	2448
5	TUCP_002913	-	4	2442
5	TUCP_002914	-	1	893
5	TUCP_002915	-	1	293
5	TUCP_002916	-	1	2450
5	TUCP_002917	-	3	1720
5	TUCP_002918	-	3	1948
5	TUCP_002919	-	5	2709
5	TUCP_002920	-	3	2169
5	TUCP_002921	-	8	2240
5	TUCP_002922	-	4	1681
5	TUCP_002923	-	4	627
5	TUCP_002924	-	2	5860
5	TUCP_002925	-	1	231
5	TUCP_002926	-	4	2234
5	TUCP_002927	-	2	1553
5	TUCP_002928	-	8	1352
5	TUCP_002929	-	5	1069
5	TUCP_002930	-	6	1304
5	TUCP_002931	-	7	1280
5	TUCP_002932	-	7	1437
5	TUCP_002933	-	7	1442
5	TUCP_002934	-	8	1607
5	TUCP_002935	-	8	1921
5	TUCP_002936	-	6	1237
5	TUCP_002937	-	8	1476
5	TUCP_002938	-	1	1278
5	TUCP_002939	-	1	420
5	TUCP_002940	-	2	993
5	TUCP_002941	-	2	1141
5	TUCP_002942	-	2	4333
5	TUCP_002943	-	3	3909
5	TUCP_002944	-	3	3568
5	TUCP_002945	-	1	534
5	TUCP_002946	-	19	2763
5	TUCP_002947	-	19	2573
5	TUCP_002948	-	16	2677
5	TUCP_002949	-	13	2743
5	TUCP_002950	-	16	2975
5	TUCP_002951	-	15	2473
5	TUCP_002952	-	17	2559
5	TUCP_002953	-	19	2755
5	TUCP_002954	-	18	2650
5	TUCP_002955	-	3	1436
5	TUCP_002956	-	3	1724
5	TUCP_002957	-	2	1347
5	TUCP_002958	-	2	1246
5	TUCP_002959	-	2	1570
5	TUCP_002960	-	2	1295
5	TUCP_002961	-	2	1408
5	TUCP_002962	-	3	1084
5	TUCP_002963	-	4	1131
5	TUCP_002964	-	5	1294
5	TUCP_002965	-	4	1089
5	TUCP_002966	-	6	1074
5	TUCP_002967	-	2	1689
5	TUCP_002968	-	2	1689
5	TUCP_002969	-	3	1990
5	TUCP_002970	-	3	2300
5	TUCP_002971	-	2	2854
5	TUCP_002972	-	2	1563
5	TUCP_002973	-	1	256
5	TUCP_002974	-	1	284
5	TUCP_002975	-	1	1119
5	TUCP_002976	-	3	621
5	TUCP_002977	-	3	323
5	TUCP_002978	-	3	895
5	TUCP_002979	-	1	566
5	TUCP_002980	-	2	1089
5	TUCP_002981	-	2	1209
5	TUCP_002982	-	2	756
5	TUCP_002983	-	1	229
5	TUCP_002984	-	1	847
5	TUCP_002985	-	3	1374
5	TUCP_002986	-	1	722
5	TUCP_002987	-	3	2844
5	TUCP_002988	-	1	369
5	TUCP_002989	-	3	533
5	TUCP_002990	-	6	1849
5	TUCP_002991	-	5	3464
5	TUCP_002992	-	5	4476
5	TUCP_002993	-	6	2293
5	TUCP_002994	-	6	3544
5	TUCP_002995	-	4	1811
5	TUCP_002996	-	3	4128
5	TUCP_002997	-	2	1260
5	TUCP_002998	-	1	6101
5	TUCP_002999	-	2	2642
5	TUCP_003000	-	2	9254
5	TUCP_003001	-	3	1323
5	TUCP_003002	-	8	1739
5	TUCP_003003	-	8	1768
5	TUCP_003004	-	4	1284
5	TUCP_003005	-	1	761
5	TUCP_003006	-	1	1013
5	TUCP_003007	-	1	545
5	TUCP_003008	-	1	1252
5	TUCP_003009	-	3	498
5	TUCP_003010	-	11	1251
5	TUCP_003011	-	11	1257
5	TUCP_003012	-	10	1297
5	TUCP_003013	-	9	1364
5	TUCP_003014	-	11	1546
5	TUCP_003015	-	9	1662
5	TUCP_003016	-	6	553
5	TUCP_003017	-	7	656
5	TUCP_003018	-	4	445
5	TUCP_003019	-	1	286
5	TUCP_003020	-	2	4145
5	TUCP_003021	-	1	2483
5	TUCP_003022	-	3	906
[truncated: 2,581 more rows]
