# Supplementary material for: Comparative analysis of the transcriptomes of two rice subspecies during domestication
Source: Sci Rep. 2021 Feb 11;11:3660. doi: 10.1038/s41598-021-83162-8 (PMC7878495; doi:10.1038/s41598-021-83162-8)
Supplement: Supplementary file 5 — Supplementary Information 5. [file 41598_2021_83162_MOESM5_ESM.xlsx]

## Sheet: Sheet1
Table S5. Information of RT-PCR primers in this study
Gene ID	Forward Primer sequence (5‘-3’)	Reverse Primer sequence (5‘-3’)
LOC_Os04g33885	GAGGACAACACTGGTGAGGT	GACGGCCAGATCCAGCTAG
LOC_Os07g23930	TTGCATGCACGGATACACTG	CGTCGATGATGAAGTCCAGC
LOC_Os05g05530	TGGTTGAGCGAAATTGTGTGT	TGCCACCTCATTTCTGGGAT
LOC_Os08g01514	CTCCTGTGATCCCTCCTTCC	GCTCTTGGAGGTGGCTACTC
LOC_Os02g56440	TCTTCCTCACGGCGTCTTC	CGCCTCCTTGCTGACGAG
LOC_Os02g52950	CCAGGCCAAGGTGTACTACA	CCCATCCGTCTTCCAGTACT
LOC_Os03g27830	CTCCCTTGGCTGGATCTAGG	CCAGAGAAGCAGCAGTTGAC
LOC_Os03g11840	TCGGAACTCTGGTCCATGTC	GGAAGTTCCCTCCGATCACA
LOC_Os05g36340	GGCTGGATTAGGGTTAGGGT	TCACACCCTACTACTACGAGG
LOC_Os02g55550	TTGTGCTTTCGTCTCACTGC	GCCACTCCACACTTCCTACT
LOC_Os01g68830	CCTAAACATCAGCAGGCGTC	TGGTTTCTAGGCTTGGACGT
LOC_Os07g12390	GGAGGGGAGGCACAACAT	ACTTCGTCTGTTTCATCGCC
LOC_Os04g34530	GTACTCGACCAACTTCCCCA	ATGCTCCATGTCCCTGTGAA
LOC_Os04g22660	ATGTCCACAAGCAGCAGG	GTGACGGCGAGCTTCTTG
LOC_Os01g63940	CATGGCTTCAGTCGATGTGG	TCATCTCCACTGAAGCCTGG
LOC_Os01g66890	ACCCGGAACTTCTTATGGCA	TCGGATGCCACCTTGTACTT
LOC_Os02g14500	CTAGGGGAAGATGTGGCCAT	GGTGCCTTGTTGAGTAGTGC
LOC_Os01g52594	GAGAGGTGCTAGGCCGTC	CCTGTACGGGCTCTGGATG
LOC_Os03g32499	GAGCGCAACATGGAGAAGG	GTTCCATCCCTTCATTGCGA
LOC_Os06g02260	TGGAACTGGGGCTACTGAAG	AACCGCCCCTTGTATAACCA
LOC_Os05g35444	CAGTGGAGGTCGGCTCAG	ATCAACCTCTGCCGACATGT
LOC_Os09g25934	GATCGAATGCTTCTCTCCGC	GGTAACAACTTCCAGGCTGC
LOC_Os12g02589	TGTCCGCAATGCATGGTATG	TCCACTCACCACTAGCACTG
LOC_Os05g39110	CCGACCTCTCCCACATCTTC	CTCCATCAACGTTAGCCTGC
LOC_Os06g22394	TGGATGTTGCATTTGGTACTTGA	TTCAGTCGGATGCAAACACT
LOC_Os04g32340	CGACACGACAATCTGCTGAG	CGGCATGGATTCACTGTGAG
LOC_Os09g15044	ATGGCCTCGACACGTTTGG	AAGAGTTGGAAATGGTGGCG
LOC_Os03g04260	CCTTCCTTCCTCAAGCTCCA	TTTTGTTCAACCACGGCCAT
LOC_Os11g14544	AGCTGTACGTTGGGGAAAGA	GCTACGCATGTTCACGAGTT
