# Supplementary material for: Comparative analysis of the transcriptomes of two rice subspecies during domestication
Source: Sci Rep. 2021 Feb 11;11:3660. doi: 10.1038/s41598-021-83162-8 (PMC7878495; doi:10.1038/s41598-021-83162-8)
Supplement: Supplementary file 6 — Supplementary Information 6. [file 41598_2021_83162_MOESM6_ESM.xlsx]

## Sheet: Sheet1
Table S6 Differentially expressed genes between japonica and indica rice
transcript_id	gene_id	gene_name	gene_location	jap_FPKM	ind_FPKM	log2(foldchange)	pvalue	qvalue	pi-WJ/PI-J	pi-WI/PI-I
OS04T0510000-01	OS04G0510000	-	4:25518257-25518789	0	0.834669	#NAME?	5e-05	0.00402371	21.6932	24.0967
OS04T0583332-00	OS04G0583332	-	4:29475787-29476070	0	2.48916	#NAME?	5e-05	0.00402371	10.8846	14.8556
OS05T0195901-00	OS05G0195901	-	5:5898232-5898616	0	2.52936	#NAME?	5e-05	0.00402371	8.77805	7.59627
OS06T0526466-00	OS06G0526466	-	6:19508717-19511234	0	0.768013	#NAME?	5e-05	0.00402371	3.85225	2.46727
OS06T0658400-01	OS06G0658400	-	6:27063979-27067191	0.00869638	0.969581	-6.8008	0.00075	0.0303465	18.9894	15.0456
OS03T0563400-00	OS03G0563400	-	3:20257175-20259092	0.0120043	1.24055	-6.69129	0.0001	0.00704569	32.0184	26.0735
OS06T0656201-00	OS06G0656201	-	6:26910048-26911794	0.0171727	0.394679	-4.52249	5e-05	0.00402371	15.1395	14.9283
OS04T0388000-00	OS04G0388000	-	4:19084459-19086478	0.0219438	0.385487	-4.13479	0.0001	0.00704569	13.2197	11.0602
OS11T0128932-00	OS11G0128932	-	11:1334582-1336176	0.0232213	0.419788	-4.17614	5e-05	0.00402371	7.82911	18.4357
OS07T0646700-00	OS07G0646700	-	7:27002172-27004378	0.0286973	0.432885	-3.915	5e-05	0.00402371	8.68298	5.27051
OS01T0941200-01	OS01G0941200	-	1:41365159-41366543	0.0328732	3.44184	-6.71012	5e-05	0.00402371	6.02739	4.57727
OS11T0534500-00	OS11G0534500	-	11:19488696-19490550	0.0388834	0.396607	-3.35048	0.0008	0.0319738	5.59073	5.30624
OS08T0522300-01	OS08G0522300	-	8:25970923-25971521	0.0403754	0.509877	-3.6586	0.0006	0.0263389	4.67423	7.0093
OS05T0527600-00	OS05G0527600	-	5:26217302-26218198	0.0417451	0.858099	-4.36147	0.00035	0.0178645	15.3491	21.2583
OS06T0271400-00	OS06G0271400	-	6:9126669-9128484	0.043189	0.860538	-4.3165	5e-05	0.00402371	4.54599	4.58278
OS01T0377000-01	OS01G0377000	-	1:15581832-15583686	0.0441946	0.362303	-3.03525	0.0009	0.0347903	8.07929	10.1047
OS08T0543050-00	OS08G0543050	-	8:27175173-27179263	0.0461438	0.512602	-3.47363	5e-05	0.00402371	23.4211	17.7813
OS06T0330100-00	OS06G0330100	-	6:13055252-13058027	0.0522859	0.512717	-3.29367	5e-05	0.00402371	9.39264	8.54599
OS01T0578200-00	OS01G0578200	-	1:22365506-22368019	0.0560505	0.425455	-2.92421	0.00025	0.0139401	14.6818	12.5478
OS09T0517950-00	OS09G0517950	-	9:20196706-20203865	0.0578303	0.371378	-2.68299	0.00115	0.0415975	20.2516	23.5812
OS11T0171100-00	OS11G0171100	-	11:3482420-3483866	0.0594102	1.1034	-4.2151	5e-05	0.00402371	13.2291	9.33195
OS05T0202550-00	OS05G0202550	-	5:6376517-6379391	0.0602916	0.84366	-3.80663	5e-05	0.00402371	6.44059	7.11282
OS11T0491600-00	OS11G0491600	-	11:17384669-17387292	0.0612525	0.595764	-3.2819	5e-05	0.00402371	7.01401	4.7699
OS12T0410000-00	OS12G0410000	-	12:12446118-12446734	0.0619154	1.02711	-4.05215	5e-05	0.00402371	3.9372	4.16444
OS03T0843100-02	OS03G0843100	-	3:35432737-35434589	0.0663961	1.52987	-4.52616	5e-05	0.00402371	23.8042	32.6185
OS07T0582900-01	OS07G0582900	-	7:23598638-23600319	0.0679773	0.503923	-2.89008	0.0013	0.0454493	10.695	8.81539
OS07T0599500-01	OS07G0599500	-	7:24470109-24471114	0.0723172	0.509923	-2.81787	0.0002	0.0118569	2.67221	1.84387
OS02T0207400-00	OS02G0207400	-	2:6017328-6018933	0.0742897	1.34136	-4.17439	5e-05	0.00402371	8.64181	10.2857
OS03T0828701-00	OS03G0828701	-	3:34808954-34809631	0.075142	0.74685	-3.31313	0.0004	0.0196256	13.8074	10.4321
OS07T0672700-00	OS07G0672700	-	7:28440030-28441746	0.0818387	0.919319	-3.48971	5e-05	0.00402371	5.38663	9.46879
OS03T0583700-00	OS03G0583700	-	3:21490215-21493292	0.0825804	16.5105	-7.64337	5e-05	0.00402371	20.0286	16.226
OS12T0211301-00	OS12G0211301	-	12:5838244-5840113	0.0833331	0.692986	-3.05587	5e-05	0.00402371	2.25082	1.99666
OS01T0700300-00	OS01G0700300	-	1:28984498-28986016	0.083536	1.23168	-3.88209	5e-05	0.00402371	29.0908	20.4393
OS12T0172400-00	OS12G0172400	-	12:3668502-3670289	0.0845983	0.380463	-2.16906	0.0011	0.0402924	4.04108	6.6381
OS01T0259900-00	OS01G0259900	-	1:8718703-8720961	0.0877012	3.24409	-5.20907	5e-05	0.00402371	15.9941	33.0682
OS11T0211700-00	OS11G0211700	-	11:5806735-5807957	0.0882265	0.951853	-3.43145	0.00025	0.0139401	8.28274	6.18326
OS09T0523200-00	OS09G0523200	-	9:20434449-20435065	0.0903003	0.635208	-2.81443	5e-05	0.00402371	7.22641	7.38592
OS01T0319200-00	OS01G0319200	-	1:12129715-12131035	0.0951919	1.63085	-4.09864	0.00085	0.0334055	7.65836	7.04479
OS03T0828800-01	OS03G0828800	-	3:34810076-34813240	0.0972389	0.881076	-3.17966	5e-05	0.00402371	13.9419	11.4014
OS04T0582000-00	OS04G0582000	-	4:29412732-29416839	0.120658	0.992678	-3.0404	0.0002	0.0118569	10.2646	12.2556
OS12T0505800-00	OS12G0505800	-	12:19381452-19382291	0.121303	2.41664	-4.31632	0.0002	0.0118569	13.2545	12.8733
OS11T0298200-00	OS11G0298200	-	11:11002813-11003973	0.125548	0.637908	-2.34511	0.00105	0.0389966	11.4562	10.1027
OS03T0809000-01	OS03G0809000	-	3:33834637-33835499	0.132427	0.848776	-2.68019	0.00015	0.00953422	19.6185	20.1812
OS09T0270700-00	OS09G0270700	-	9:5276847-5278831	0.135288	1.05756	-2.96664	5e-05	0.00402371	3.97183	3.32626
OS12T0629600-00	OS12G0629600	-	12:26932272-26933292	0.136927	7.803	-5.83255	5e-05	0.00402371	4.49952	4.05115
OS07T0605600-00	OS07G0605600	-	7:24814195-24815709	0.141674	1.11021	-2.97018	5e-05	0.00402371	11.2284	7.90233
OS09T0531701-00	OS09G0531701	-	9:20852236-20853613	0.148529	2.47658	-4.05953	0.0002	0.0118569	11.7329	22.0745
OS04T0681950-00	OS04G0681950	-	4:34814581-34815940	0.153461	1.17214	-2.9332	5e-05	0.00402371	15.2277	17.5522
OS03T0113200-01	OS03G0113200	-	3:740408-743152	0.162568	0.777087	-2.25703	0.00075	0.0303465	19.6329	16.9717
OS07T0553000-00	OS07G0553000	-	7:21989413-21991716	0.166155	1.01088	-2.605	0.0003	0.0160058	10.9615	10.5857
OS03T0693700-01	OS03G0693700	-	3:27779099-27780096	0.173553	2.04919	-3.5616	0.0001	0.00704569	20.4356	20.2004
OS03T0393900-01	OS03G0393900	-	3:15836612-15838422	0.177522	1.0683	-2.58925	5e-05	0.00402371	15.3654	13.8725
OS02T0102300-01	OS02G0102300	-	2:124644-130152	0.186544	4.81604	-4.69026	0.00065	0.0278815	11.1758	11.3044
OS06T0161100-00	OS06G0161100	-	6:3093917-3095987	0.18737	1.87175	-3.32043	5e-05	0.00402371	8.58642	11.1806
OS03T0600800-00	OS03G0600800	-	3:22434428-22436110	0.197288	1.3924	-2.8192	5e-05	0.00402371	17.4018	13.6919
OS11T0237300-00	OS11G0237300	-	11:7331984-7332623	0.22541	0.968715	-2.10352	0.00065	0.0278815	5.73898	4.13369
OS03T0374100-03	OS03G0374100	-	3:14721286-14725228	0.225821	12.4762	-5.78785	0.0001	0.00704569	6.7805	7.36133
OS06T0192300-00	OS06G0192300	-	6:4650895-4652059	0.228667	1.77221	-2.95423	0.0011	0.0402924	9.34126	8.26829
OS06T0242700-01	OS06G0242700	-	6:7406036-7408609	0.231266	1.21265	-2.39053	0.00035	0.0178645	11.7881	12.5153
OS01T0857975-00	OS01G0857975	-	1:37079729-37089386	0.23285	20.11	-6.43237	0.00055	0.0247664	13.3404	10.8266
OS08T0542500-00	OS08G0542500	-	8:27136924-27138149	0.240669	1.38195	-2.52158	5e-05	0.00402371	8.01924	7.37957
OS06T0521000-01	OS06G0521000	-	6:19186998-19192365	0.248249	1.13553	-2.19351	0.0002	0.0118569	1.77557	3.04117
OS11T0562600-00	OS11G0562600	-	11:20964402-20966323	0.260049	1.86237	-2.84029	5e-05	0.00402371	5.60313	5.86317
OS12T0113700-00	OS12G0113700	-	12:690005-695267	0.273703	1.34356	-2.29538	0.00115	0.0415975	4.62698	4.53403
OS03T0814800-00	OS03G0814800	-	3:34144736-34145271	0.27374	3.08005	-3.49208	0.00105	0.0389966	46.8178	34.7568
OS02T0206550-00	OS02G0206550	-	2:5965656-5967648	0.308779	2.65586	-3.10453	0.0002	0.0118569	7.08564	8.11984
OS04T0204200-01	OS04G0204200	-	4:7038497-7044184	0.348099	0.0668384	2.38075	5e-05	0.00402371	4.38047	4.1678
OS02T0113300-00	OS02G0113300	-	2:717856-719511	0.351812	3.2785	-3.22016	5e-05	0.00402371	9.52436	8.41779
OS10T0469600-01	OS10G0469600	-	10:17357737-17361914	0.355944	0.0718833	2.30792	5e-05	0.00402371	22.742	13.0589
OS08T0137600-00	OS08G0137600	-	8:2127063-2128997	0.365154	2.12238	-2.5391	5e-05	0.00402371	16.2652	13.3836
OS09T0562400-00	OS09G0562400	-	9:22341585-22345440	0.366099	2.4735	-2.75624	5e-05	0.00402371	51.7086	42.8914
OS11T0443700-01	OS11G0443700	-	11:14660800-14663959	0.366123	0.0753845	2.27999	0.0014	0.0480501	5.94379	5.67297
OS01T0679300-01	OS01G0679300	-	1:27950358-27951354	0.367118	0.0621231	2.56304	0.0003	0.0160058	13.6065	15.9965
OS02T0145200-01	OS02G0145200	-	2:2493679-2495010	0.374146	0.0591274	2.6617	0.00015	0.00953422	6.35144	5.13897
OS12T0632401-00	OS12G0632401	-	12:27074040-27077792	0.376243	0.0475072	2.98545	0.00055	0.0247664	5.00227	2.82597
OS01T0932550-00	OS01G0932550	-	1:40909709-40914137	0.379184	4.24655	-3.48532	5e-05	0.00402371	13.1213	19.031
OS06T0702100-00	OS06G0702100	-	6:29593425-29595540	0.382497	1.89115	-2.30574	0.0001	0.00704569	5.33917	3.98534
OS11T0145200-01	OS11G0145200	-	11:2067851-2069428	0.390184	0.0637089	2.61459	0.00035	0.0178645	11.5161	11.5106
OS07T0104750-00	OS07G0104750	-	7:264527-270024	0.391347	0.0464777	3.07384	5e-05	0.00402371	2.39348	2.12919
OS11T0574500-00	OS11G0574500	-	11:21608162-21609062	0.394168	0.0315925	3.64116	5e-05	0.00402371	13.2124	9.37508
OS05T0404901-00	OS05G0404901	-	5:19715219-19715735	0.397934	38.4425	-6.59403	5e-05	0.00402371	4.02444	4.74454
OS09T0349100-00	OS09G0349100	-	9:10992177-10994812	0.405989	0.0483534	3.06975	5e-05	0.00402371	9.12973	6.58403
OS01T0374600-00	OS01G0374600	LAC1	1:15445661-15447633	0.415656	0.0371701	3.48318	5e-05	0.00402371	12.1875	9.42564
OS08T0201100-01	OS08G0201100	-	8:5864930-5865851	0.418185	0.0432217	3.27431	5e-05	0.00402371	23.3247	20.2542
OS11T0282600-00	OS11G0282600	-	11:10076554-10077237	0.434881	0.0688888	2.65828	0.0002	0.0118569	8.01992	8.04844
OS04T0372201-01	OS04G0372201	-	4:18125098-18136512	0.436889	0.0706437	2.62863	0.0009	0.0347903	13.0386	9.61871
OS03T0357400-01	OS03G0357400	-	3:13832393-13833230	0.443971	5.0677	-3.51279	5e-05	0.00402371	10.9225	8.25013
OS07T0114550-01	OS07G0114550	-	7:813275-813966	0.444031	0.0433455	3.35671	0.00015	0.00953422	17.3933	12.9957
OS11T0308432-01	OS11G0308432	-	11:11755319-11757928	0.444427	0.116805	1.92784	0.00125	0.0442664	7.00023	7.3958
OS05T0511800-00	OS05G0511800	-	5:25350273-25351572	0.449722	1.77023	-1.97683	0.001	0.0376503	15.8964	15.1265
OS01T0379101-01	OS01G0379101	-	1:15760532-15763102	0.452688	0.0540982	3.06487	0.00015	0.00953422	16.2889	8.03856
OS01T0247600-01	OS01G0247600	-	1:8130257-8130932	0.454837	0.0228606	4.31441	0.0013	0.0454493	46.5889	42.4418
OS06T0510200-01	OS06G0510200	-	6:18217604-18218995	0.463571	0.00879323	5.72026	0.0013	0.0454493	1.63515	1.53033
OS06T0547201-00	OS06G0547201	-	6:20696658-20697323	0.467126	7.70741	-4.04436	5e-05	0.00402371	6.35678	7.73209
OS08T0201500-01	OS08G0201500	-	8:5878082-5879812	0.471962	0.0631821	2.90108	5e-05	0.00402371	11.2689	8.97935
OS04T0125100-01	OS04G0125100	-	4:1531390-1532372	0.47578	0	inf	5e-05	0.00402371	5.63814	4.88993
OS02T0237000-00	OS02G0237000	-	2:7770037-7771054	0.476431	3.10914	-2.70618	0.0005	0.023079	19.1384	24.2812
OS07T0579050-01	OS07G0579050	-	7:23436018-23436842	0.479593	0.0840195	2.51301	0.0005	0.023079	9.52482	7.08552
OS01T0576050-00	OS01G0576050	-	1:22233974-22234779	0.482239	0.0959604	2.32924	0.0006	0.0263389	15.2689	13.8549
OS02T0107900-00	OS02G0107900	-	2:451470-453156	0.483264	3.44155	-2.83217	5e-05	0.00402371	19.2322	16.6136
OS11T0527700-00	OS11G0527700	-	11:19156322-19157126	0.484567	0.0931729	2.37871	0.0011	0.0402924	3.86442	7.00652
OS05T0421750-00	OS05G0421750	-	5:20683550-20684336	0.484903	0.116337	2.05939	0.0007	0.029138	4.93512	4.15208
OS08T0416250-01	OS08G0416250	-	8:19909343-19909848	0.492155	0.0891128	2.46541	0.0006	0.0263389	23.3495	16.3033
OS10T0142900-01	OS10G0142900	-	10:2614801-2618660	0.493978	0.0067147	6.20098	0.0008	0.0319738	3.38822	3.40704
OS01T0159600-01	OS01G0159600	-	1:3124368-3125331	0.494768	0.128683	1.94293	0.00115	0.0415975	2.96671	2.64653
OS08T0231400-01	OS08G0231400	-	8:7994403-7995717	0.495975	0.0279889	4.14734	5e-05	0.00402371	6.90739	5.58037
OS01T0774100-00	OS01G0774100	-	1:32726645-32726966	0.498405	3.21998	-2.69166	0.0001	0.00704569	10.0056	14.6531
OS02T0504050-01	OS02G0504050	-	2:17886531-17889823	0.508768	0.105674	2.26739	5e-05	0.00402371	9.15152	9.05332
OS07T0599700-01	OS07G0599700	-	7:24477379-24478153	0.518521	2.57206	-2.31045	0.0001	0.00704569	2.63226	1.76731
OS02T0712800-01	OS02G0712800	-	2:29523353-29527951	0.531969	0.123899	2.10218	0.00075	0.0303465	27.0014	19.5773
OS02T0824800-00	OS02G0824800	-	2:35431035-35432639	0.533569	3.57235	-2.74313	5e-05	0.00402371	11.7877	11.7299
OS03T0124800-01	OS03G0124800	-	3:1427657-1428168	0.533697	0.103892	2.36094	0.0004	0.0196256	4.80717	4.08153
OS08T0165300-01	OS08G0165300	-	8:3819085-3820090	0.540101	0.0820423	2.71879	0.0001	0.00704569	8.77308	7.16151
OS04T0103800-01	OS04G0103800	-	4:250466-251388	0.552067	0.0264236	4.38495	5e-05	0.00402371	4.10379	4.56154
OS10T0507000-01	OS10G0507000	-	10:19389024-19396741	0.55392	0.0978173	2.50152	0.0001	0.00704569	17.3957	12.7919
OS07T0635600-01	OS07G0635600	-	7:26387846-26389928	0.553976	0.0808139	2.77715	5e-05	0.00402371	9.39678	8.88665
OS11T0616700-00	OS11G0616700	-	11:23998631-23999516	0.558384	0.0499171	3.48365	5e-05	0.00402371	4.5519	3.20257
OS04T0565750-00	OS04G0565750	-	4:28367021-28367958	0.563305	8.49591	-3.91478	5e-05	0.00402371	10.4724	7.47454
OS01T0795700-01	OS01G0795700	-	1:33703427-33703969	0.565986	0.127447	2.15087	0.001	0.0376503	14.8438	11.9613
OS11T0617800-01	OS11G0617800	-	11:24041012-24045398	0.570327	0.11095	2.36188	0.00035	0.0178645	3.57967	3.40863
OS01T0956500-01	OS01G0956500	-	1:42138650-42143035	0.578544	6.28227	-3.44079	0.00065	0.0278815	12.3382	10.7762
OS09T0380300-01	OS09G0380300	-	9:12831386-12832921	0.58014	0.0760079	2.93218	0.00065	0.0278815	5.26913	13.9261
OS11T0629150-00	OS11G0629150	-	11:24638207-24639893	0.58183	6.88793	-3.5654	5e-05	0.00402371	3.51707	4.21131
OS08T0476700-01	OS08G0476700	-	8:23485475-23485896	0.585642	0.0966659	2.59894	0.00105	0.0389966	15.6055	15.59
OS04T0112100-01	OS04G0112100	-	4:692895-695278	0.589634	0.0933793	2.65864	0.00035	0.0178645	4.48911	3.52443
OS10T0361000-01	OS10G0361000	-	10:11110250-11110999	0.597293	0.0664852	3.16733	5e-05	0.00402371	7.43309	7.43786
OS11T0577700-01	OS11G0577700	-	11:21783274-21789027	0.599558	0.132272	2.1804	0.00055	0.0247664	9.06978	9.58514
OS01T0364450-00	OS01G0364450	-	1:14879650-14880271	0.609541	7.61988	-3.64397	5e-05	0.00402371	13.8949	9.02912
OS07T0118200-00	OS07G0118200	-	7:972941-973370	0.611577	0.0997919	2.61554	0.00115	0.0415975	9.89109	21.6667
OS02T0269650-01	OS02G0269650	-	2:9660236-9660760	0.612236	2.98871	-2.28736	0.00055	0.0247664	23.4504	19.8927
OS11T0629100-00	OS11G0629100	-	11:24638207-24639893	0.619844	7.69223	-3.63343	0.0001	0.00704569	3.51707	4.21131
OS06T0610600-01	OS06G0610600	-	6:24343910-24344456	0.633028	0.0718931	3.13834	0.0001	0.00704569	10.3522	14.4054
OS04T0586850-00	OS04G0586850	-	4:29651701-29652171	0.633449	0	inf	5e-05	0.00402371	10.3258	9.69504
OS06T0147200-01	OS06G0147200	-	6:2461057-2461867	0.639013	0.0604787	3.40135	0.0001	0.00704569	21.2307	15.8673
OS09T0241200-01	OS09G0241200	-	9:3126677-3127160	0.642162	0.123786	2.37508	0.0006	0.0263389	4.76109	7.67827
OS04T0172560-01	OS04G0172560	-	4:4939801-4940413	0.64827	0	inf	5e-05	0.00402371	12.9809	12.2724
OS04T0286366-00	OS04G0286366	-	4:12379129-12379726	0.662383	0.0488008	3.76269	5e-05	0.00402371	9.41449	7.17284
OS02T0570300-00	OS02G0570300	-	2:21754108-21756394	0.663736	0.167574	1.98581	0.00065	0.0278815	12.9489	15.9
OS05T0410900-02	OS05G0410900	-	5:20087193-20091534	0.666561	1.6993	-1.35013	5e-05	0.00402371	5.67475	5.38588
OS06T0582400-01	OS06G0582400	-	6:22766880-22767564	0.671302	0	inf	5e-05	0.00402371	6.38447	5.3741
OS04T0220501-00	OS04G0220501	-	4:8035509-8037968	0.675332	0.11314	2.57748	5e-05	0.00402371	4.55892	7.87976
OS06T0699301-00	OS06G0699301	-	6:29386784-29387394	0.68505	0.138448	2.30687	0.00055	0.0247664	6.66938	5.90607
OS04T0330301-00	OS04G0330301	-	4:15349481-15354932	0.686744	0.0592774	3.53422	0.0007	0.029138	10.1937	13.7308
OS01T0309451-01	OS01G0309451	-	1:11607649-11608129	0.692322	0.0850972	3.02426	0.00025	0.0139401	5.70872	7.67168
OS11T0204800-01	OS11G0204800	-	11:5282087-5284666	0.700592	0.171478	2.03055	0.00045	0.0213449	5.69144	5.2367
OS06T0295366-01	OS06G0295366	-	6:10891499-10895664	0.705301	1.95002	-1.46718	0.0001	0.00704569	3.68192	3.27632
OS03T0354500-01	OS03G0354500	-	3:13469342-13475314	0.714732	2.65404	-1.89272	5e-05	0.00402371	4.58146	3.8502
OS06T0312900-01	OS06G0312900	-	6:11959533-11961068	0.717037	0.117414	2.61044	0.0008	0.0319738	8.95577	7.86701
OS11T0441550-00	OS11G0441550	-	11:14516902-14517532	0.721542	0.113308	2.67083	0.00015	0.00953422	11.4875	7.04876
OS03T0592100-00	OS03G0592100	-	3:21947122-21949782	0.728149	0.150863	2.27099	0.00045	0.0213449	14.2798	11.2516
OS03T0251000-03	OS03G0251000	-	3:7965175-7966095	0.735969	0.15411	2.25569	0.0012	0.0428553	4.57449	4.14517
OS01T0845950-01	OS01G0845950	-	1:36323779-36325014	0.742678	4.30224	-2.53428	0.00045	0.0213449	3.71754	4.71906
OS08T0112000-00	OS08G0112000	-	8:636208-643929	0.746739	0.157789	2.2426	0.00015	0.00953422	13.0806	14.0161
OS10T0512100-00	OS10G0512100	-	10:19715336-19720121	0.748722	0.153872	2.2827	0.0014	0.0480501	16.1949	9.63885
OS11T0282700-01	OS11G0282700	-	11:10081835-10086180	0.74939	0.204168	1.87596	0.0007	0.029138	9.82563	8.83472
OS03T0774300-02	OS03G0774300	-	3:32096849-32103996	0.750077	7.0031	-3.22288	0.0007	0.029138	13.4653	11.9073
OS03T0730400-02	OS03G0730400	-	3:29858906-29864431	0.754887	9.11661	-3.59416	0.0002	0.0118569	17.0917	24.9548
OS06T0188550-01	OS06G0188550	-	6:4468375-4470901	0.763903	0.0273535	4.80359	5e-05	0.00402371	10.5399	6.06198
OS09T0433400-01	OS09G0433400	-	9:15912452-15912912	0.774282	0.164804	2.2321	0.0007	0.029138	10.8694	12.6952
OS11T0303800-01	OS11G0303800	-	11:11436950-11446262	0.780533	3.22399	-2.04632	5e-05	0.00402371	8.26828	6.62966
OS01T0366100-01	OS01G0366100	-	1:14955727-14959343	0.782114	0.147128	2.41031	0.0002	0.0118569	31.0958	22.2738
OS07T0515700-01	OS07G0515700	-	7:19827288-19833195	0.786828	0.185518	2.08449	0.0002	0.0118569	5.8626	5.76093
OS07T0209600-00	OS07G0209600	-	7:5940037-5943934	0.803097	0.106578	2.91367	0.0004	0.0196256	10.5262	17.2429
OS09T0428750-01	OS09G0428750	-	9:15581066-15582821	0.811189	0.179241	2.17814	5e-05	0.00402371	25.8439	18.3308
OS10T0357700-01	OS10G0357700	-	10:10928347-10931710	0.813272	0.077096	3.39901	5e-05	0.00402371	2.93099	3.38802
OS12T0197600-01	OS12G0197600	-	12:5042595-5044626	0.814641	0.21029	1.95378	0.00055	0.0247664	4.68144	6.29094
OS04T0596500-02	OS04G0596500	-	4:30085470-30096719	0.815237	2.60122	-1.6739	5e-05	0.00402371	12.7875	10.9513
OS05T0591850-00	OS05G0591850	-	5:29482550-29485096	0.828632	6.87326	-3.05219	5e-05	0.00402371	19.9787	13.3326
OS07T0417800-01	OS07G0417800	-	7:13275949-13283719	0.831375	0.384409	1.11286	0.0001	0.00704569	1.30347	2.15341
OS03T0415351-00	OS03G0415351	-	3:17214955-17215684	0.832163	0.0623636	3.73809	0.00025	0.0139401	10.5909	15.7048
OS07T0438300-01	OS07G0438300	-	7:14714987-14717844	0.862	0.152473	2.49913	5e-05	0.00402371	4.62849	9.55295
OS06T0688200-00	OS06G0688200	-	6:28707333-28708349	0.872604	10.5734	-3.59896	5e-05	0.00402371	10.3834	7.09275
OS01T0373400-01	OS01G0373400	-	1:15389759-15392040	0.87835	0.14111	2.63797	5e-05	0.00402371	12.3022	12.3931
OS03T0840200-01	OS03G0840200	-	3:35332094-35334407	0.896452	0.112356	2.99615	0.0006	0.0263389	11.1087	8.50633
OS10T0410900-01	OS10G0410900	-	10:14278752-14283314	0.900694	0.167776	2.4245	5e-05	0.00402371	17.6516	12.6892
OS03T0735400-01	OS03G0735400	-	3:30124711-30127328	0.906196	0.169157	2.42146	5e-05	0.00402371	14.376	10.7203
OS04T0494300-00	OS04G0494300	-	4:24712258-24717577	0.911116	11.9328	-3.71116	5e-05	0.00402371	9.23746	9.37517
OS04T0163700-01	OS04G0163700	-	4:4349089-4352230	0.912286	0.141702	2.68662	5e-05	0.00402371	19.3891	15.3604
OS11T0141550-01	OS11G0141550	-	11:1936206-1939840	0.930076	0.176775	2.39543	0.0011	0.0402924	8.97718	9.01004
OS03T0178600-01	OS03G0178600	-	3:4144019-4144383	0.931129	0.103708	3.16645	0.0011	0.0402924	10.4786	11.115
OS01T0335700-01	OS01G0335700	-	1:13142059-13144941	0.935463	2.20161	-1.23481	0.00045	0.0213449	11.8467	7.4767
OS12T0425500-01	OS12G0425500	-	12:13487312-13490733	0.937018	0.0425693	4.46019	5e-05	0.00402371	3.31816	1.94417
OS11T0219400-01	OS11G0219400	-	11:6218497-6226650	0.940081	6.88578	-2.87276	5e-05	0.00402371	10.4382	7.8353
OS11T0435500-01	OS11G0435500	-	11:14134258-14136888	0.952672	0.180546	2.39961	5e-05	0.00402371	16.3219	13.7222
OS12T0508400-00	OS12G0508400	-	12:19543819-19544475	0.991441	10.0976	-3.34835	5e-05	0.00402371	8.2466	6.36954
OS02T0801200-01	OS02G0801200	-	2:34089731-34101310	0.998848	0.136316	2.87331	0.00015	0.00953422	6.58763	4.233
OS08T0255500-00	OS08G0255500	-	8:9477452-9482623	1.00378	0.20263	2.30853	0.00055	0.0247664	2.57764	1.78692
OS08T0330800-01	OS08G0330800	-	8:14599905-14600802	1.01763	0.147058	2.79075	0.0003	0.0160058	2.75259	1.80464
OS07T0281900-01	OS07G0281900	-	7:10738167-10739547	1.02111	0.213467	2.25806	5e-05	0.00402371	12.5071	7.32635
OS02T0735200-03	OS02G0735200	GLN1-1	2:30674779-30678659	1.02144	32.2426	-4.98029	0.00035	0.0178645	17.1854	15.9196
OS05T0442550-01	OS05G0442550	-	5:21657846-21661906	1.02153	0.4287	1.2527	5e-05	0.00402371	11.7135	15.9808
OS01T0810401-01	OS01G0810401	-	1:34427857-34436332	1.03968	0.233104	2.15709	0.00135	0.0467138	26.1147	16.9503
OS10T0131100-00	OS10G0131100	-	10:1905536-1909360	1.04668	0.505167	1.05099	0.00025	0.0139401	14.5299	11.0739
OS07T0187001-01	OS07G0187001	-	7:4646181-4646753	1.05689	0	inf	5e-05	0.00402371	4.1394	4.02012
OS11T0304050-00	OS11G0304050	-	11:11454884-11456583	1.06027	10.6557	-3.32912	5e-05	0.00402371	8.64558	7.61893
OS01T0925000-02	OS01G0925000	-	1:40540980-40554751	1.06487	0.2142	2.31365	0.0008	0.0319738	2.87814	4.18126
OS04T0373400-01	OS04G0373400	-	4:18212945-18216660	1.08559	3.33773	-1.62039	5e-05	0.00402371	24.2365	19.7311
OS07T0429700-01	OS07G0429700	-	7:14118025-14118911	1.09154	0.114925	3.2476	5e-05	0.00402371	11.2281	7.60159
OS07T0551650-01	OS07G0551650	-	7:21901504-21908493	1.10204	3.08947	-1.48719	5e-05	0.00402371	27.6794	21.041
OS04T0682400-01	OS04G0682400	-	4:34832051-34837342	1.10586	2.29878	-1.05571	5e-05	0.00402371	31.794	30.3793
OS11T0117300-00	OS11G0117300	-	11:778580-778972	1.1123	0.21063	2.40076	0.00075	0.0303465	11.992	12.3963
OS01T0684800-01	OS01G0684800	-	1:28231418-28234854	1.11251	5.75986	-2.37222	5e-05	0.00402371	11.2056	12.2578
OS07T0524900-01	OS07G0524900	-	7:20365631-20367832	1.14415	2.62014	-1.19537	5e-05	0.00402371	25.198	34.369
OS06T0355800-01	OS06G0355800	-	6:14602717-14605945	1.15225	0.255992	2.17029	0.00025	0.0139401	5.95542	8.52504
OS07T0162500-02	OS07G0162500	-	7:3342218-3343596	1.16028	2.95694	-1.34963	5e-05	0.00402371	27.3669	20.0886
OS06T0128700-01	OS06G0128700	-	6:1523289-1526001	1.16394	2.57605	-1.14614	0.00075	0.0303465	4.37564	4.23675
OS11T0459400-01	OS11G0459400	-	11:15600677-15601310	1.17152	0.192931	2.60222	0.0011	0.0402924	6.58147	7.37293
OS06T0484950-00	OS06G0484950	-	6:16520641-16524647	1.17736	0.223951	2.3943	5e-05	0.00402371	6.56797	5.51524
OS05T0365300-01	OS05G0365300	-	5:17512766-17517933	1.2069	0.375172	1.68568	5e-05	0.00402371	9.9287	6.34604
OS12T0295600-00	OS12G0295600	-	12:11563794-11576773	1.22566	3.28362	-1.42173	5e-05	0.00402371	14.7365	11.8258
OS07T0211000-00	OS07G0211000	-	7:6017682-6020652	1.23799	0.538983	1.19969	5e-05	0.00402371	17.0238	20.142
OS01T0622500-01	OS01G0622500	-	1:24833454-24838546	1.24393	0.565213	1.13804	0.0011	0.0402924	9.41673	7.00314
OS01T0863100-01	OS01G0863100	-	1:37349397-37352086	1.24736	0.513566	1.28026	5e-05	0.00402371	11.0066	8.61383
OS03T0701100-01	OS03G0701100	-	3:28138904-28141758	1.2616	3.70282	-1.55337	5e-05	0.00402371	11.0126	9.24732
OS05T0414800-01	OS05G0414800	-	5:20289286-20289764	1.2673	6.40089	-2.33651	0.0006	0.0263389	7.50434	7.3935
OS08T0462900-01	OS08G0462900	-	8:22715245-22716410	1.27306	2.91165	-1.19353	0.00055	0.0247664	11.1862	9.85421
OS11T0701000-01	OS11G0701000	-	11:28727507-28728821	1.27563	0.0455356	4.80807	5e-05	0.00402371	6.31793	6.06914
OS03T0730400-01	OS03G0730400	-	3:29858906-29864431	1.27728	3.92219	-1.61858	5e-05	0.00402371	17.0917	24.9548
OS12T0236225-00	OS12G0236225	-	12:7455333-7457843	1.28369	0.256963	2.32066	0.00025	0.0139401	3.6089	3.78704
OS12T0409800-01	OS12G0409800	-	12:12439518-12443554	1.28523	0.188832	2.76685	0.0003	0.0160058	3.90074	5.09551
OS03T0362200-01	OS03G0362200	-	3:14094732-14097954	1.29215	0.63795	1.01826	0.0005	0.023079	15.5429	10.2867
OS01T0881000-00	OS01G0881000	-	1:38228811-38237228	1.29309	6.2981	-2.2841	5e-05	0.00402371	16.4649	13.0785
OS04T0172100-01	OS04G0172100	-	4:4915136-4916720	1.29977	0.20167	2.68819	5e-05	0.00402371	13.4486	9.21443
OS02T0130200-01	OS02G0130200	-	2:1570063-1574900	1.30253	3.68779	-1.50144	5e-05	0.00402371	24.1443	25.6854
OS11T0684700-01	OS11G0684700	-	11:27703768-27707310	1.31019	0.614635	1.09198	5e-05	0.00402371	3.20858	2.35855
OS09T0524500-01	OS09G0524500	-	9:20485183-20486868	1.31294	4.41965	-1.75113	5e-05	0.00402371	13.9903	14.391
OS06T0154400-01	OS06G0154400	-	6:2803041-2806247	1.31683	0.66133	0.993625	0.00115	0.0415975	4.38745	10.9129
OS06T0323100-01	OS06G0323100	-	6:12604823-12606640	1.31933	0.217603	2.60003	5e-05	0.00402371	2.44345	4.0559
OS04T0112000-01	OS04G0112000	-	4:692895-695278	1.32907	0.18971	2.80855	0.0004	0.0196256	4.48911	3.52443
OS05T0500200-01	OS05G0500200	-	5:24616131-24619054	1.33651	0.583185	1.19644	5e-05	0.00402371	21.6272	14.8954
OS05T0231900-01	OS05G0231900	-	5:8005589-8005879	1.33782	45.6285	-5.09198	5e-05	0.00402371	3.89852	3.3274
OS05T0462500-01	OS05G0462500	-	5:22719261-22721007	1.37042	5.41176	-1.98148	5e-05	0.00402371	8.85472	7.67903
OS05T0365450-00	OS05G0365450	-	5:17520839-17521909	1.37448	0.224652	2.61313	5e-05	0.00402371	9.38595	6.08584
OS11T0574333-01	OS11G0574333	-	11:21588170-21589170	1.38341	0	inf	0.0003	0.0160058	5.9006	4.94714
OS06T0267200-01	OS06G0267200	-	6:8868032-8869886	1.38357	0.0774158	4.15963	5e-05	0.00402371	6.28008	3.98861
OS01T0776300-01	OS01G0776300	-	1:32830890-32838252	1.39136	4.96014	-1.83388	5e-05	0.00402371	18.0862	19.3123
OS10T0527800-01	OS10G0527800	-	10:20498003-20499096	1.40154	0.259671	2.43226	0.0001	0.00704569	11.6037	7.008
OS08T0355500-02	OS08G0355500	-	8:16235883-16247701	1.40499	0.14938	3.2335	5e-05	0.00402371	11.8374	9.29948
OS10T0525000-01	OS10G0525000	-	10:20412046-20416020	1.41121	3.05113	-1.11241	0.0009	0.0347903	25.2251	16.8421
OS02T0830300-00	OS02G0830300	-	2:35693608-35699417	1.4422	2.65398	-0.879886	5e-05	0.00402371	2.70903	5.40522
OS07T0255200-01	OS07G0255200	-	7:8704267-8706000	1.44853	0.339593	2.09271	0.00095	0.0362801	6.0197	6.97742
OS06T0536333-00	OS06G0536333	-	6:20093427-20094565	1.4512	0.0418508	5.11585	0.0007	0.029138	6.12821	6.15362
OS09T0290900-01	OS09G0290900	-	9:6673036-6678975	1.46156	0.199854	2.87049	0.00135	0.0467138	5.59396	7.45971
OS08T0451500-01	OS08G0451500	-	8:22054032-22067025	1.46825	0.318974	2.20259	0.00085	0.0334055	14.063	10.1415
OS03T0680200-00	OS03G0680200	-	3:26989393-26995230	1.47813	4.62991	-1.64721	5e-05	0.00402371	9.80825	7.3516
OS04T0163800-01	OS04G0163800	-	4:4353558-4355594	1.48103	0.259744	2.51143	0.00015	0.00953422	19.0261	15.3006
OS07T0554900-01	OS07G0554900	-	7:22101892-22105152	1.50388	0.637907	1.23727	0.00095	0.0362801	11.0643	7.88683
OS02T0510000-02	OS02G0510000	-	2:18227410-18231479	1.51962	0.0565853	4.74714	0.00015	0.00953422	9.98507	10.4715
OS12T0526600-01	OS12G0526600	-	12:20749131-20752135	1.52117	0.10464	3.86168	5e-05	0.00402371	8.60515	5.77182
OS10T0416800-03	OS10G0416800	-	10:14602522-14603656	1.52185	4.0051	-1.39601	5e-05	0.00402371	12.7016	12.1859
OS01T0772900-02	OS01G0772900	-	1:32656755-32658481	1.5242	4.36917	-1.51931	0.0004	0.0196256	8.3713	7.49626
OS02T0492500-01	OS02G0492500	-	2:17223613-17227328	1.52627	0.30845	2.3069	0.00015	0.00953422	17.149	13.0014
OS11T0118800-01	OS11G0118800	-	11:845214-848343	1.54035	3.20202	-1.05572	0.00145	0.0493648	6.3779	8.841
OS11T0213700-00	OS11G0213700	-	11:5908293-5911943	1.55089	2.87932	-0.892638	0.0004	0.0196256	4.37839	3.99663
OS03T0324900-01	OS03G0324900	-	3:11816466-11818149	1.55386	3.22314	-1.05261	0.0008	0.0319738	10.1758	10.1595
OS11T0670700-00	OS11G0670700	-	11:27090663-27107667	1.56949	3.45971	-1.14036	0.00045	0.0213449	4.78034	4.91203
OS03T0790000-01	OS03G0790000	-	3:32832644-32834919	1.57594	4.61623	-1.5505	5e-05	0.00402371	12.6015	10.2398
OS11T0660700-01	OS11G0660700	-	11:26517360-26518059	1.58634	0	inf	5e-05	0.00402371	5.59783	3.94309
OS03T0217400-01	OS03G0217400	-	3:6179833-6181773	1.58734	0.321274	2.30474	0.00015	0.00953422	8.02635	7.90306
OS10T0425900-01	OS10G0425900	-	10:15138432-15140103	1.58902	0.319084	2.31613	0.0001	0.00704569	15.1614	12.9298
OS06T0685300-00	OS06G0685300	-	6:28558346-28564077	1.59047	5.29065	-1.73399	5e-05	0.00402371	20.0919	14.3726
OS01T0369600-01	OS01G0369600	-	1:15161785-15165714	1.59122	0.302686	2.39424	0.00045	0.0213449	7.67932	10.2908
OS02T0245200-01	OS02G0245200	-	2:8209594-8223355	1.59282	0.188566	3.07844	0.00115	0.0415975	17.358	9.84722
OS11T0558566-00	OS11G0558566	-	11:20759464-20760108	1.59418	0.361383	2.14121	0.00015	0.00953422	11.7601	12.7511
OS02T0609700-01	OS02G0609700	-	2:23929862-23931203	1.60901	0.336003	2.25963	0.0001	0.00704569	26.9868	18.1306
OS09T0391501-00	OS09G0391501	-	9:13533832-13534255	1.62115	11.7611	-2.85893	5e-05	0.00402371	28.6299	18.7767
OS05T0104650-00	OS05G0104650	-	5:251469-255800	1.62231	2.90111	-0.838556	0.0003	0.0160058	3.43887	5.76712
OS08T0555000-01	OS08G0555000	-	8:27773651-27774795	1.62408	0.297801	2.4472	5e-05	0.00402371	9.7382	6.99201
OS03T0859900-01	OS03G0859900	-	3:36292038-36294776	1.65502	3.44043	-1.05574	5e-05	0.00402371	15.1449	16.2928
OS01T0217500-01	OS01G0217500	-	1:6412785-6419867	1.6682	3.83296	-1.20017	0.00035	0.0178645	14.8986	13.6656
OS03T0828500-01	OS03G0828500	MAN4	3:34798311-34800760	1.67743	0.821016	1.03077	0.00045	0.0213449	15.7638	10.3834
OS03T0704100-01	OS03G0704100	-	3:28304984-28307930	1.67912	3.94313	-1.23164	0.0001	0.00704569	14.3491	10.5481
OS09T0517825-00	OS09G0517825	-	9:20186493-20190101	1.67998	3.60121	-1.10004	0.0014	0.0480501	25.4757	29.9699
OS04T0607400-01	OS04G0607400	-	4:30716169-30722227	1.68482	0.302251	2.47878	0.0001	0.00704569	5.16388	3.64312
OS11T0202500-00	OS11G0202500	-	11:5178432-5178938	1.6892	0.24918	2.76108	0.0013	0.0454493	2.54566	2.50828
OS01T0838100-01	OS01G0838100	-	1:35939938-35949979	1.69218	0.253908	2.73651	0.0002	0.0118569	22.6889	17.7756
OS08T0198800-01	OS08G0198800	-	8:5706416-5709046	1.69442	0.335517	2.33634	0.0013	0.0454493	22.1443	21.8063
OS07T0211500-00	OS07G0211500	-	7:6062888-6069304	1.69821	4.9335	-1.5386	5e-05	0.00402371	14.4701	20.982
OS09T0407600-01	OS09G0407600	-	9:14378100-14387289	1.70348	0.955366	0.834364	0.0005	0.023079	18.6229	6.6668
OS01T0518800-01	OS01G0518800	-	1:18417659-18418723	1.71437	0.375044	2.19255	0.00015	0.00953422	13.1769	16.4068
OS07T0275475-00	OS07G0275475	-	7:10279542-10280143	1.71735	0.156714	3.45397	5e-05	0.00402371	4.41226	4.24605
OS04T0228400-01	OS04G0228400	EXPA1	4:8599013-8600248	1.71925	0.137021	3.64931	5e-05	0.00402371	6.85389	5.4268
OS10T0469000-02	OS10G0469000	-	10:17330456-17335301	1.72001	0.438426	1.97201	5e-05	0.00402371	22.6754	15.6424
OS07T0486000-01	OS07G0486000	-	7:17870560-17880263	1.72485	0.879921	0.971027	5e-05	0.00402371	1.79423	1.62599
OS04T0218350-01	OS04G0218350	-	4:7907326-7910914	1.74539	0.320501	2.44515	0.00065	0.0278815	5.00955	3.52914
OS02T0800500-01	OS02G0800500	-	2:34114273-34125876	1.76621	0.703637	1.32776	0.00025	0.0139401	6.64557	6.41772
OS02T0651200-00	OS02G0651200	-	2:26246798-26247122	1.77079	12.7734	-2.85068	5e-05	0.00402371	9.84883	9.06593
OS05T0452500-01	OS05G0452500	-	5:22193261-22197234	1.77079	3.01772	-0.769063	0.0001	0.00704569	10.8143	11.2472
OS07T0521800-01	OS07G0521800	-	7:20173959-20177774	1.79815	0.876311	1.037	0.00075	0.0303465	24.4257	21.2653
OS03T0441101-00	OS03G0441101	-	3:18648051-18648490	1.80372	0.223985	3.0095	0.0004	0.0196256	10.5861	9.42268
OS09T0436000-01	OS09G0436000	-	9:16029441-16035299	1.80918	0.233837	2.95176	5e-05	0.00402371	16.342	21.4447
OS05T0369300-01	OS05G0369300	-	5:17751475-17753311	1.81529	0.225178	3.01106	5e-05	0.00402371	5.00416	3.45134
OS05T0328901-00	OS05G0328901	-	5:15333033-15333656	1.82207	0.307682	2.56607	0.00035	0.0178645	4.7466	3.65146
OS02T0727300-01	OS02G0727300	-	2:30266709-30271899	1.82229	0.934118	0.964079	0.0014	0.0480501	3.36331	3.34385
OS12T0219700-01	OS12G0219700	-	12:6425709-6426420	1.82319	0.379209	2.2654	0.0007	0.029138	10.5882	12.6063
OS11T0678000-01	OS11G0678000	-	11:27399449-27406535	1.85774	0.869042	1.09605	0.0009	0.0347903	3.50978	3.22573
OS06T0663100-01	OS06G0663100	-	6:27341356-27345739	1.88033	4.04839	-1.10636	5e-05	0.00402371	10.1612	12.6697
OS11T0454800-01	OS11G0454800	-	11:15403906-15411736	1.89371	0.865619	1.12941	0.00135	0.0467138	7.07173	7.06096
OS04T0269900-01	OS04G0269900	-	4:11264549-11271530	1.89722	0.924656	1.0369	5e-05	0.00402371	15.6671	13.4442
OS11T0438400-01	OS11G0438400	-	11:14312203-14314641	1.90055	0.304133	2.64365	5e-05	0.00402371	7.39583	4.94894
OS03T0307200-01	OS03G0307200	NAS2	3:10926468-10927729	1.90158	4.83255	-1.34558	5e-05	0.00402371	9.00079	7.9568
OS02T0599700-01	OS02G0599700	-	2:23432539-23442530	1.9032	0.553271	1.78237	5e-05	0.00402371	6.81921	6.51168
OS03T0754300-01	OS03G0754300	-	3:31103969-31106962	1.91829	0.984385	0.962526	0.0007	0.029138	39.9058	30.3646
OS07T0242000-01	OS07G0242000	-	7:7919361-7921179	1.91857	5.37969	-1.4875	5e-05	0.00402371	3.87003	3.92781
OS11T0280600-01	OS11G0280600	-	11:9961173-9961958	1.92264	0.250789	2.93854	5e-05	0.00402371	8.60204	5.11188
OS06T0719600-01	OS06G0719600	-	6:30568537-30571091	1.95101	0.0806297	4.59677	5e-05	0.00402371	6.20987	4.18284
OS06T0600400-01	OS06G0600400	CYP734A4	6:23704714-23707248	1.95142	3.27544	-0.747165	0.0012	0.0428553	6.55905	5.70388
OS02T0179600-01	OS02G0179600	-	2:4424448-4426620	1.95571	3.91002	-0.999479	5e-05	0.00402371	10.5064	12.8727
OS06T0236266-01	OS06G0236266	-	6:7086667-7088509	1.96508	0.953141	1.04382	0.0002	0.0118569	26.5496	18.4679
OS02T0807300-01	OS02G0807300	-	2:34488379-34489365	1.97193	0.299562	2.71868	5e-05	0.00402371	9.86892	5.94017
OS12T0548100-01	OS12G0548100	-	12:22163666-22169820	1.9834	1.16172	0.771716	0.0014	0.0480501	6.20679	5.34597
OS11T0119100-01	OS11G0119100	-	11:851564-855058	1.98964	3.58416	-0.849129	0.0003	0.0160058	7.3006	8.47746
OS11T0132000-01	OS11G0132000	-	11:1462161-1467581	1.99366	9.26494	-2.21636	5e-05	0.00402371	9.69651	20.8021
OS05T0382550-01	OS05G0382550	-	5:18489797-18490672	1.9983	0.427351	2.22528	5e-05	0.00402371	11.498	12.0895
OS04T0404900-01	OS04G0404900	-	4:20083924-20091641	2.03046	4.19164	-1.04571	5e-05	0.00402371	6.06569	5.2586
OS07T0523400-01	OS07G0523400	-	7:20277400-20279936	2.03169	0.999897	1.02283	0.0009	0.0347903	9.31446	4.58276
OS07T0130000-00	OS07G0130000	-	7:1588293-1589280	2.03399	0.367695	2.46773	5e-05	0.00402371	13.0768	9.57605
OS02T0801450-01	OS02G0801450	-	2:34155717-34159564	2.04449	1.20467	0.763106	0.0013	0.0454493	7.38905	5.1801
OS11T0470600-01	OS11G0470600	-	11:16163243-16164242	2.04899	0.0660985	4.95415	5e-05	0.00402371	9.82395	8.29459
OS12T0141900-01	OS12G0141900	-	12:2031776-2040591	2.05317	0.658869	1.63979	5e-05	0.00402371	6.47511	3.83741
OS01T0681400-01	OS01G0681400	-	1:28070714-28076428	2.06293	4.00997	-0.958899	0.0002	0.0118569	13.4273	13.355
OS12T0509200-01	OS12G0509200	-	12:19608950-19612151	2.06729	5.3047	-1.35953	5e-05	0.00402371	11.0003	5.97066
OS07T0667100-00	OS07G0667100	-	7:28178879-28181604	2.07524	7.8031	-1.91077	5e-05	0.00402371	45.2013	44.7768
OS11T0303400-02	OS11G0303400	-	11:11407301-11411295	2.07672	0.803616	1.36973	0.00065	0.0278815	6.98555	5.91048
OS07T0230400-01	OS07G0230400	-	7:7256140-7257814	2.08427	0.287998	2.85541	5e-05	0.00402371	12.1522	14.8194
OS02T0712700-01	OS02G0712700	-	2:29519618-29523253	2.0985	0.991978	1.08098	0.00085	0.0334055	28.8776	21.9016
OS06T0361750-01	OS06G0361750	-	6:14972169-14974683	2.10737	0.730451	1.52859	5e-05	0.00402371	2.1399	4.7329
OS05T0106600-02	OS05G0106600	-	5:354147-356618	2.1396	20.8551	-3.28498	5e-05	0.00402371	3.03046	6.48019
OS01T0736100-01	OS01G0736100	-	1:30694935-30696704	2.14888	0.747821	1.52282	0.00015	0.00953422	4.00461	10.1823
OS01T0732801-01	OS01G0732801	-	1:30573183-30574499	2.15636	0.280905	2.94044	5e-05	0.00402371	4.92979	5.3185
OS08T0176200-01	OS08G0176200	-	8:4445654-4447532	2.16296	0.41317	2.3882	0.00015	0.00953422	30.3079	32.9655
OS12T0405300-01	OS12G0405300	-	12:12221398-12223748	2.16667	0.963198	1.16957	0.0001	0.00704569	7.11749	6.57438
OS01T0104900-01	OS01G0104900	-	1:270178-275084	2.16739	0.798257	1.44104	5e-05	0.00402371	4.1123	3.56877
OS01T0520180-00	OS01G0520180	-	1:18503272-18503755	2.16889	0.538719	2.00935	0.00115	0.0415975	9.10265	10.7204
OS05T0129400-01	OS05G0129400	-	5:1720444-1721211	2.19019	0.523537	2.06469	0.00035	0.0178645	4.37669	9.60115
OS06T0726100-01	OS06G0726100	CHT3	6:30887214-30888383	2.21477	0.160315	3.78817	5e-05	0.00402371	4.48875	3.96348
OS11T0170400-01	OS11G0170400	-	11:3425821-3433332	2.22069	0.330721	2.74732	0.00015	0.00953422	20.2781	7.89224
OS01T0933400-01	OS01G0933400	-	1:40938569-40940996	2.22107	0.993106	1.16123	0.00015	0.00953422	11.3633	10.4305
OS02T0495400-01	OS02G0495400	-	2:17406211-17411120	2.22387	0.425012	2.3875	0.0004	0.0196256	19.2216	11.9726
OS01T0548900-00	OS01G0548900	-	1:20481036-20481958	2.2265	10.3248	-2.21327	0.00035	0.0178645	27.8441	22.0008
OS11T0302900-01	OS11G0302900	-	11:11386193-11391300	2.22682	4.13531	-0.89301	0.0001	0.00704569	11.6207	9.08498
OS04T0224200-01	OS04G0224200	-	4:8274135-8275149	2.23114	0.22697	3.2972	5e-05	0.00402371	5.33164	9.25714
OS01T0148400-01	OS01G0148400	-	1:2632617-2637829	2.2314	4.04739	-0.859041	0.0001	0.00704569	2.36826	2.40504
OS03T0426350-00	OS03G0426350	-	3:17809790-17810736	2.24205	0.526985	2.08898	0.0001	0.00704569	18.6904	16.6802
OS12T0233500-01	OS12G0233500	-	12:7314383-7315651	2.24475	0.478611	2.22963	0.0005	0.023079	5.46102	4.35511
OS11T0698567-01	OS11G0698567	-	11:28579788-28584012	2.25908	0.359979	2.64975	0.00025	0.0139401	5.72208	4.74294
OS06T0473700-01	OS06G0473700	-	6:15840832-15841823	2.26143	0.0942504	4.58459	5e-05	0.00402371	4.32728	6.52773
OS03T0126700-01	OS03G0126700	-	3:1511321-1512573	2.27677	0.335282	2.76354	5e-05	0.00402371	3.59908	3.04647
OS03T0194100-01	OS03G0194100	-	3:4894536-4897016	2.28496	4.31804	-0.918206	5e-05	0.00402371	14.9686	13.1596
OS11T0233400-01	OS11G0233400	-	11:7074208-7075938	2.28937	12.8378	-2.48737	0.001	0.0376503	3.44681	3.5939
OS12T0467300-01	OS12G0467300	-	12:16589262-16595997	2.30748	0.653602	1.81983	5e-05	0.00402371	6.85801	11.7864
OS06T0667100-01	OS06G0667100	-	6:27627767-27633037	2.31168	6.88974	-1.5755	5e-05	0.00402371	50.4906	45.1163
OS08T0561800-01	OS08G0561800	-	8:28135571-28137264	2.32881	0.386512	2.59101	5e-05	0.00402371	5.46636	8.03805
OS06T0188500-01	OS06G0188500	-	6:4463931-4467534	2.33291	0.123065	4.24464	5e-05	0.00402371	16.2205	9.81583
OS10T0320100-01	OS10G0320100	-	10:8679310-8681266	2.33648	8.35721	-1.83869	5e-05	0.00402371	4.13275	3.56016
OS11T0103800-01	OS11G0103800	-	11:152136-155480	2.33906	1.05057	1.15476	0.0009	0.0347903	10.4425	10.4664
OS01T0174200-01	OS01G0174200	-	1:3819098-3819782	2.34148	0.292716	2.99985	5e-05	0.00402371	11.548	6.5671
OS12T0529900-01	OS12G0529900	-	12:20884718-20886410	2.34421	0.135304	4.11483	5e-05	0.00402371	6.32319	3.15244
OS06T0311300-01	OS06G0311300	-	6:11867819-11870616	2.34705	3.69179	-0.65347	0.0007	0.029138	8.60273	6.4983
OS02T0111600-01	OS02G0111600	-	2:626298-630711	2.35246	0.888011	1.40552	5e-05	0.00402371	24.5166	20.3781
OS09T0365300-01	OS09G0365300	-	9:11998383-12001136	2.35264	0.853724	1.46244	5e-05	0.00402371	61.1439	40.2731
OS08T0414700-01	OS08G0414700	-	8:19830424-19836080	2.35472	3.81133	-0.694741	0.00135	0.0467138	5.24006	13.3608
OS11T0170400-02	OS11G0170400	-	11:3425821-3433332	2.36183	0.535742	2.1403	0.0007	0.029138	20.2781	7.89224
OS02T0494700-00	OS02G0494700	-	2:17358715-17369016	2.36582	4.28729	-0.857723	5e-05	0.00402371	18.8925	13.8088
OS03T0679300-01	OS03G0679300	-	3:26901325-26924630	2.37813	1.16773	1.02612	5e-05	0.00402371	12.6805	11.7563
OS02T0648900-01	OS02G0648900	-	2:26126106-26127159	2.38213	0.374991	2.66732	5e-05	0.00402371	3.17145	5.64657
OS06T0622000-01	OS06G0622000	-	6:24986844-24997890	2.38707	1.3666	0.804649	0.0007	0.029138	4.26499	5.11384
OS12T0554100-01	OS12G0554100	-	12:22511572-22514769	2.39096	1.01907	1.23033	5e-05	0.00402371	14.3058	13.7704
OS11T0236100-01	OS11G0236100	SPS5	11:7255816-7258556	2.40347	4.15102	-0.788343	0.00075	0.0303465	4.73037	4.93512
OS10T0194400-01	OS10G0194400	-	10:6555885-6556270	2.40496	0.340821	2.81893	0.0007	0.029138	6.14321	11.4903
OS01T0598900-00	OS01G0598900	-	1:23530088-23532422	2.41573	7.2667	-1.58884	5e-05	0.00402371	3.63477	4.48483
OS01T0730200-01	OS01G0730200	-	1:30453352-30455330	2.43093	5.65203	-1.21726	5e-05	0.00402371	17.3478	21.6472
OS01T0201800-00	OS01G0201800	-	1:5579958-5588943	2.43122	4.83111	-0.990674	5e-05	0.00402371	9.94244	11.0582
OS01T0617650-00	OS01G0617650	-	1:24554320-24555469	2.44471	0.220801	3.46885	5e-05	0.00402371	8.87741	12.2983
OS03T0334300-00	OS03G0334300	-	3:12359257-12360010	2.46206	5.96389	-1.27639	0.00035	0.0178645	20.3008	19.4132
OS01T0944000-03	OS01G0944000	-	1:41486855-41494450	2.46452	1.39171	0.824452	5e-05	0.00402371	8.35046	6.06502
OS08T0197000-01	OS08G0197000	-	8:5609249-5612337	2.4646	1.06203	1.21453	0.00015	0.00953422	18.5188	9.96525
OS10T0166300-01	OS10G0166300	-	10:4581752-4582577	2.472	0.454461	2.44345	5e-05	0.00402371	5.90047	5.24771
OS04T0405401-01	OS04G0405401	-	4:20117096-20119136	2.47719	0.591049	2.06735	0.0005	0.023079	5.1638	4.02073
OS10T0137300-00	OS10G0137300	-	10:2317203-2317845	2.48507	0.271232	3.19569	0.00125	0.0442664	3.62168	2.74692
OS12T0450500-01	OS12G0450500	-	12:15472944-15475350	2.5264	0.481505	2.39146	0.00065	0.0278815	4.99978	6.76077
OS01T0174100-01	OS01G0174100	-	1:3818049-3818753	2.54449	0.562681	2.17699	0.00025	0.0139401	11.548	6.5671
OS01T0714600-01	OS01G0714600	-	1:29708353-29709366	2.54555	0.339532	2.90636	5e-05	0.00402371	27.4361	15.8391
OS01T0674700-00	OS01G0674700	-	1:27725578-27731480	2.55549	4.42742	-0.792869	5e-05	0.00402371	9.01871	13.6947
OS12T0228900-01	OS12G0228900	-	12:7017360-7022664	2.55609	4.54175	-0.829312	0.0005	0.023079	2.55135	1.35571
OS06T0717100-01	OS06G0717100	-	6:30465019-30468087	2.57023	4.27602	-0.734374	0.0009	0.0347903	8.21917	7.15009
OS06T0711000-01	OS06G0711000	-	6:30066044-30066843	2.5734	0.278209	3.20943	5e-05	0.00402371	8.96917	6.80789
OS01T0346400-01	OS01G0346400	-	1:13642908-13644537	2.57417	0.266541	3.27168	5e-05	0.00402371	10.1059	7.71986
OS07T0631500-01	OS07G0631500	-	7:26192823-26194365	2.58216	0.544265	2.24619	0.0007	0.029138	7.35543	8.39965
OS01T0375200-02	OS01G0375200	-	1:15479967-15493392	2.5976	9.14866	-1.81638	0.0004	0.0196256	8.72265	10.6006
OS02T0320300-01	OS02G0320300	-	2:12765281-12772010	2.59937	0.487277	2.41535	0.0006	0.0263389	14.1329	11.4743
OS08T0106501-01	OS08G0106501	-	8:321887-322992	2.60445	9.38616	-1.84956	5e-05	0.00402371	6.32502	7.93532
OS01T0892500-01	OS01G0892500	-	1:38807394-38810531	2.63988	1.14925	1.19978	0.00085	0.0334055	16.3262	13.3228
OS12T0587200-01	OS12G0587200	-	12:24526714-24529814	2.64339	0.967291	1.45037	5e-05	0.00402371	8.52964	5.20132
OS04T0150500-01	OS04G0150500	-	4:3465252-3472291	2.6502	0.191435	3.79117	0.0006	0.0263389	5.94677	4.06857
OS03T0743200-01	OS03G0743200	-	3:30502712-30507060	2.70311	1.03075	1.39092	5e-05	0.00402371	23.2666	17.2086
OS10T0446800-02	OS10G0446800	-	10:16160565-16167904	2.70418	0.424797	2.67035	0.0012	0.0428553	10.9881	9.72724
OS01T0187000-01	OS01G0187000	-	1:4650155-4651884	2.71561	5.59114	-1.04187	5e-05	0.00402371	4.30883	3.20611
OS11T0474566-01	OS11G0474566	-	11:16394808-16395386	2.71775	0	inf	0.0006	0.0263389	6.97139	5.49028
OS04T0295100-00	OS04G0295100	-	4:12955764-12961228	2.72756	13.0095	-2.25388	0.00065	0.0278815	17.0787	9.98435
OS06T0113600-01	OS06G0113600	-	6:779994-782222	2.73017	1.21617	1.16664	5e-05	0.00402371	17.2842	21.2675
OS02T0704131-00	OS02G0704131	-	2:29026098-29028176	2.73304	9.03935	-1.72571	5e-05	0.00402371	17.2344	16.2712
OS12T0545400-00	OS12G0545400	-	12:22010333-22012262	2.73889	0.500575	2.45193	0.0007	0.029138	14.8312	14.1171
OS11T0129800-01	OS11G0129800	-	11:1372530-1375731	2.74473	4.74866	-0.790855	0.0011	0.0402924	10.2537	20.7175
OS10T0514600-01	OS10G0514600	-	10:19840595-19842443	2.77145	0.339997	3.02705	5e-05	0.00402371	3.56039	3.65666
OS12T0145500-01	OS12G0145500	-	12:2236065-2239402	2.77252	6.0427	-1.124	5e-05	0.00402371	9.05428	7.27423
OS10T0135700-01	OS10G0135700	-	10:2211558-2212224	2.78826	0.269038	3.37348	5e-05	0.00402371	8.39132	10.7069
OS07T0492100-01	OS07G0492100	-	7:18338216-18351636	2.81082	0.913227	1.62194	5e-05	0.00402371	4.80198	2.72502
OS08T0246400-01	OS08G0246400	-	8:8955293-8959576	2.81949	1.07305	1.39371	5e-05	0.00402371	8.45528	6.95431
OS04T0206850-00	OS04G0206850	-	4:7163747-7166358	2.83207	0.666897	2.08632	0.0003	0.0160058	6.46568	19.1262
OS02T0513800-01	OS02G0513800	-	2:18501233-18509632	2.84207	1.62929	0.802698	0.0005	0.023079	4.50573	6.2633
OS05T0591800-00	OS05G0591800	-	5:29482550-29485096	2.84213	16.2564	-2.51596	5e-05	0.00402371	19.9787	13.3326
OS01T0747700-01	OS01G0747700	-	1:31288174-31292795	2.8449	4.75425	-0.740841	0.001	0.0376503	12.4643	19.0283
OS01T0378100-01	OS01G0378100	-	1:15672662-15675607	2.84912	1.59604	0.836016	0.00015	0.00953422	8.49137	9.75141
OS10T0509600-00	OS10G0509600	-	10:19583303-19583594	2.88049	0.518018	2.47524	0.0002	0.0118569	10.2144	9.40286
OS04T0219000-01	OS04G0219000	-	4:7955826-7960456	2.88527	0.933838	1.62746	5e-05	0.00402371	9.64031	7.84134
OS06T0361500-02	OS06G0361500	-	6:14952664-14958965	2.88831	1.69975	0.764901	0.00025	0.0139401	1.96995	5.44154
OS03T0619700-01	OS03G0619700	-	3:23496336-23497397	2.89076	0.203196	3.83051	5e-05	0.00402371	23.2806	32.0646
OS12T0263600-01	OS12G0263600	-	12:9286789-9291494	2.89244	12.2093	-2.07762	5e-05	0.00402371	7.16172	5.88758
OS03T0623100-01	OS03G0623100	-	3:23655934-23657162	2.90122	6.74612	-1.2174	0.00065	0.0278815	9.66881	9.44139
OS02T0644700-01	OS02G0644700	-	2:25946486-25954551	2.90879	11.7951	-2.0197	5e-05	0.00402371	17.8796	14.975
OS01T0578500-00	OS01G0578500	-	1:22376003-22377307	2.91717	0.564986	2.36828	0.0005	0.023079	18.8621	15.5009
OS09T0123500-01	OS09G0123500	-	9:1814050-1822556	2.9349	0.408019	2.8466	0.00095	0.0362801	6.70265	10.6986
OS01T0539900-01	OS01G0539900	-	1:19845619-19848402	2.9364	1.07336	1.45192	5e-05	0.00402371	8.97541	6.93114
OS08T0226800-00	OS08G0226800	-	8:7740246-7741464	2.94305	9.55563	-1.69904	5e-05	0.00402371	4.47648	5.31175
OS08T0461700-01	OS08G0461700	-	8:22670566-22675587	2.94682	8.35023	-1.50265	5e-05	0.00402371	9.70562	8.99438
OS04T0289800-01	OS04G0289800	-	4:12597674-12602600	2.95474	1.30427	1.17979	5e-05	0.00402371	10.8274	11.8057
OS08T0478800-01	OS08G0478800	-	8:23623291-23628557	2.96263	10.3991	-1.81152	5e-05	0.00402371	7.4348	6.64027
OS01T0639200-00	OS01G0639200	-	1:25640939-25647509	2.96578	5.50457	-0.892219	0.00035	0.0178645	8.69921	6.37509
OS01T0349000-01	OS01G0349000	-	1:13911233-13912822	2.97405	0.397508	2.90337	5e-05	0.00402371	13.5431	9.32977
OS08T0172300-01	OS08G0172300	-	8:4242950-4249645	2.97655	0.336102	3.14667	5e-05	0.00402371	14.0571	12.6101
OS12T0146275-00	OS12G0146275	-	12:2276709-2277389	2.98004	7.9427	-1.4143	5e-05	0.00402371	6.33795	6.65291
OS06T0218200-01	OS06G0218200	-	6:6046734-6050762	2.98403	0.299876	3.31483	5e-05	0.00402371	12.3823	18.7575
OS03T0108300-02	OS03G0108300	-	3:492814-494095	2.9848	13.0789	-2.13154	5e-05	0.00402371	17.6526	21.1139
OS04T0692600-04	OS04G0692600	-	4:35443928-35451211	2.9893	1.39633	1.09817	0.0006	0.0263389	25.0486	19.042
OS12T0441700-01	OS12G0441700	-	12:14754352-14757981	3.00469	0.122247	4.61935	5e-05	0.00402371	3.06385	3.89056
OS11T0180600-01	OS11G0180600	-	11:4022665-4034481	3.01441	1.8895	0.67387	0.00105	0.0389966	17.6058	13.2081
OS01T0881800-01	OS01G0881800	-	1:38273296-38274800	3.02624	10.5624	-1.80334	5e-05	0.00402371	11.1209	9.51221
OS02T0282900-01	OS02G0282900	-	2:10552437-10558881	3.04011	1.64198	0.888683	0.00015	0.00953422	13.4114	12.1294
OS12T0186600-03	OS12G0186600	-	12:4334012-4349059	3.04269	0.0391734	6.27933	5e-05	0.00402371	5.22868	4.34593
OS07T0578800-00	OS07G0578800	-	7:23425404-23427883	3.06868	1.78576	0.781082	0.00075	0.0303465	16.1264	13.4001
OS09T0372100-02	OS09G0372100	-	9:12397883-12399092	3.06977	0.551374	2.47703	0.0001	0.00704569	7.20674	7.50563
OS03T0336400-01	OS03G0336400	-	3:12469444-12470602	3.08483	1.3924	1.14762	0.0014	0.0480501	15.0502	15.6469
OS01T0351200-00	OS01G0351200	PARP2-A	1:14047843-14054909	3.09369	1.61258	0.939963	5e-05	0.00402371	12.1587	16.5871
OS04T0147600-01	OS04G0147600	-	4:3310274-3312547	3.13486	0.674076	2.21742	0.00035	0.0178645	6.79448	7.38092
OS07T0159200-01	OS07G0159200	-	7:3168031-3170244	3.15391	0.156306	4.33469	5e-05	0.00402371	3.48322	2.5055
OS01T0704700-01	OS01G0704700	-	1:29216947-29221583	3.16217	1.72239	0.8765	0.0003	0.0160058	23.4299	18.3114
OS08T0421800-01	OS08G0421800	-	8:20186986-20192334	3.16331	1.68387	0.90965	5e-05	0.00402371	2.55885	2.7761
OS11T0615800-00	OS11G0615800	-	11:23942683-23946580	3.20377	10.1203	-1.65941	5e-05	0.00402371	3.10994	2.39143
OS08T0460700-01	OS08G0460700	-	8:22624403-22627704	3.22041	1.82192	0.821783	0.00095	0.0362801	11.7143	9.50136
OS10T0198333-01	OS10G0198333	-	10:6845042-6846735	3.25152	1.20472	1.43242	5e-05	0.00402371	4.65228	3.87094
OS03T0259400-00	OS03G0259400	-	3:8406808-8408296	3.2525	9.83136	-1.59584	5e-05	0.00402371	2.9775	2.14081
OS10T0550000-01	OS10G0550000	-	10:21558185-21563384	3.2688	4.99303	-0.611153	0.0013	0.0454493	10.2344	8.23611
OS03T0247300-00	OS03G0247300	-	3:7792691-7795626	3.27293	22.9347	-2.80888	5e-05	0.00402371	3.22509	2.24566
OS05T0563300-01	OS05G0563300	-	5:28024634-28025384	3.28203	0.336618	3.28541	5e-05	0.00402371	10.3801	10.1386
OS07T0158900-01	OS07G0158900	-	7:3153596-3157109	3.29279	0.768957	2.09833	5e-05	0.00402371	4.82507	3.82552
OS02T0247000-01	OS02G0247000	-	2:8299603-8306389	3.30835	1.9225	0.783133	0.00085	0.0334055	9.67926	12.1608
OS01T0174400-01	OS01G0174400	-	1:3825668-3830326	3.31698	1.41181	1.23232	0.00015	0.00953422	11.5451	5.00149
OS05T0378200-00	OS05G0378200	-	5:18234845-18236501	3.34177	6.66382	-0.995738	0.0001	0.00704569	4.09441	6.90488
OS11T0593700-01	OS11G0593700	-	11:22614876-22616875	3.35955	1.37572	1.28808	5e-05	0.00402371	6.82451	4.34482
OS01T0802000-01	OS01G0802000	-	1:33968743-33970803	3.40001	6.24658	-0.877526	0.0007	0.029138	13.5587	12.868
OS02T0205100-01	OS02G0205100	-	2:5910514-5912009	3.40705	9.6517	-1.50226	5e-05	0.00402371	8.74603	8.59466
OS10T0172600-01	OS10G0172600	-	10:4966209-4969540	3.41436	0.660427	2.37014	0.00055	0.0247664	3.21766	2.74512
OS12T0616600-01	OS12G0616600	-	12:26180129-26184989	3.43315	1.6115	1.09113	0.0005	0.023079	11.4449	20.5587
OS05T0547700-01	OS05G0547700	-	5:27168590-27171366	3.45508	0.433124	2.99587	0.0014	0.0480501	20.313	11.6986
OS01T0571700-01	OS01G0571700	-	1:21956100-21963333	3.46004	13.6657	-1.98169	5e-05	0.00402371	6.96727	5.20543
OS07T0570500-01	OS07G0570500	-	7:22975405-22991120	3.4713	1.94375	0.836637	5e-05	0.00402371	3.77817	6.70465
OS07T0454400-01	OS07G0454400	-	7:15732951-15745599	3.48728	1.39405	1.32282	5e-05	0.00402371	3.30798	2.40697
OS06T0508800-01	OS06G0508800	-	6:18155994-18156576	3.4978	0.662967	2.39944	5e-05	0.00402371	2.82574	2.80114
OS01T0841800-01	OS01G0841800	-	1:36141662-36146280	3.51415	2.01894	0.799576	0.0004	0.0196256	19.2249	22.1723
OS11T0184100-01	OS11G0184100	-	11:4252443-4255806	3.56408	1.13817	1.64682	5e-05	0.00402371	8.09138	20.3435
OS08T0175300-01	OS08G0175300	-	8:4391049-4400757	3.58052	1.47082	1.28355	5e-05	0.00402371	21.9385	28.333
OS07T0242050-01	OS07G0242050	-	7:7923178-7923736	3.60372	0.743598	2.27689	5e-05	0.00402371	4.07419	4.10857
OS09T0556700-01	OS09G0556700	-	9:22131585-22134726	3.62858	6.51277	-0.843865	5e-05	0.00402371	28.4479	20.1253
OS10T0159033-01	OS10G0159033	-	10:3741003-3743910	3.64035	0.654001	2.47671	5e-05	0.00402371	6.6801	5.16589
OS04T0454900-01	OS04G0454900	-	4:22773496-22778458	3.66431	7.15626	-0.965665	0.00015	0.00953422	7.51809	4.74979
OS04T0196300-01	OS04G0196300	-	4:6567883-6568626	3.67375	0.773237	2.24827	0.0002	0.0118569	10.7737	6.93594
OS02T0305700-01	OS02G0305700	-	2:11961695-11967967	3.67726	9.08528	-1.3049	5e-05	0.00402371	3.88887	7.12457
OS12T0572800-00	OS12G0572800	-	12:23606946-23612729	3.67745	8.47825	-1.20506	5e-05	0.00402371	4.84442	4.83924
OS02T0221300-01	OS02G0221300	-	2:6770988-6779383	3.69291	5.92307	-0.681588	0.0002	0.0118569	11.8359	9.97619
OS02T0808500-01	OS02G0808500	-	2:34559304-34560177	3.69645	0.719843	2.36039	0.00015	0.00953422	6.90028	4.40926
OS02T0310400-01	OS02G0310400	-	2:12188659-12189305	3.71009	0.672953	2.46288	5e-05	0.00402371	10.4119	8.03474
OS06T0606000-01	OS06G0606000	-	6:24038958-24044785	3.72163	6.4817	-0.800436	5e-05	0.00402371	8.47727	12.5352
OS12T0516400-00	OS12G0516400	-	12:20067177-20067781	3.73031	0	inf	0.0001	0.00704569	7.99537	6.11643
OS06T0355500-01	OS06G0355500	-	6:14584595-14590175	3.73342	6.06051	-0.698943	0.001	0.0376503	3.40064	5.41481
OS10T0113050-00	OS10G0113050	-	10:866390-868564	3.73972	0.559569	2.74054	0.00135	0.0467138	6.48101	8.87296
OS12T0197100-01	OS12G0197100	-	12:5013788-5018308	3.81215	9.99925	-1.39121	5e-05	0.00402371	11.0013	9.06347
OS07T0602000-01	OS07G0602000	-	7:24567544-24570285	3.82354	1.55715	1.296	5e-05	0.00402371	3.11589	3.14187
OS01T0188900-01	OS01G0188900	-	1:4761326-4767478	3.83377	1.53101	1.32428	0.0001	0.00704569	5.17703	3.12709
OS08T0106100-01	OS08G0106100	-	8:317388-318292	3.85324	0.562968	2.77495	5e-05	0.00402371	6.97498	8.78701
OS03T0562000-01	OS03G0562000	-	3:20181735-20187927	3.85609	1.37428	1.48847	5e-05	0.00402371	29.6203	23.6687
OS10T0489000-00	OS10G0489000	-	10:18545101-18546241	3.89701	8.73938	-1.16516	0.00135	0.0467138	5.49552	8.29401
OS01T0888200-01	OS01G0888200	-	1:38596930-38597801	3.91655	0.473339	3.04864	5e-05	0.00402371	11.352	18.5682
OS03T0224200-02	OS03G0224200	-	3:6512770-6518511	3.93108	8.53837	-1.11904	0.00115	0.0415975	8.73839	7.97933
OS07T0204100-01	OS07G0204100	-	7:5598661-5600729	3.96095	6.88042	-0.796651	0.0009	0.0347903	13.8414	10.6622
OS01T0229300-01	OS01G0229300	-	1:7157779-7163626	3.97879	7.41467	-0.898051	5e-05	0.00402371	8.87921	10.2836
OS03T0711650-01	OS03G0711650	-	3:28744728-28746317	4.00043	7.211	-0.850045	0.0009	0.0347903	32.2815	34.3988
OS12T0233100-01	OS12G0233100	-	12:7286399-7287545	4.02385	1.87365	1.10273	0.0005	0.023079	6.25062	4.18369
OS01T0547000-01	OS01G0547000	-	1:20327991-20334833	4.02586	1.97705	1.02594	5e-05	0.00402371	37.4423	54.1008
OS03T0151100-01	OS03G0151100	-	3:2823076-2828037	4.03065	7.46477	-0.889085	5e-05	0.00402371	8.49741	10.8215
OS10T0118800-00	OS10G0118800	-	10:1189828-1190703	4.03267	9.81763	-1.28364	5e-05	0.00402371	33.8505	19.5451
OS07T0507500-01	OS07G0507500	-	7:19271811-19276185	4.03928	2.12401	0.927307	5e-05	0.00402371	9.11781	9.52864
OS12T0485600-01	OS12G0485600	-	12:17979212-17983355	4.04681	1.82856	1.14608	5e-05	0.00402371	5.24579	5.10039
OS02T0238500-01	OS02G0238500	-	2:7845989-7852176	4.04687	7.01534	-0.793707	0.00045	0.0213449	2.45486	2.03005
OS01T0884400-01	OS01G0884400	-	1:38409241-38413057	4.07047	6.30991	-0.632423	0.00015	0.00953422	12.8827	13.3999
OS03T0823800-01	OS03G0823800	-	3:34597454-34601207	4.07738	6.72692	-0.722304	0.001	0.0376503	22.2879	17.8003
OS11T0256300-01	OS11G0256300	-	11:8446425-8447369	4.0829	0.938763	2.12076	0.0014	0.0480501	9.21639	7.68665
OS11T0180300-01	OS11G0180300	-	11:4014841-4017984	4.10945	1.56034	1.39708	5e-05	0.00402371	19.3281	15.046
OS10T0198300-00	OS10G0198300	-	10:6842034-6842533	4.10996	0.91305	2.17036	5e-05	0.00402371	4.6305	3.70999
OS05T0366600-01	OS05G0366600	BGLU22	5:17594978-17600507	4.13673	7.25397	-0.810282	0.00015	0.00953422	7.89311	7.20235
OS03T0331700-02	OS03G0331700	CML27	3:12223920-12226096	4.13904	9.54847	-1.20597	5e-05	0.00402371	7.49176	6.62752
OS03T0809900-01	OS03G0809900	-	3:33894808-33899621	4.14683	7.83708	-0.918308	5e-05	0.00402371	28.7686	22.1933
OS09T0279800-01	OS09G0279800	-	9:5883559-5884196	4.16103	0.745852	2.47998	5e-05	0.00402371	2.20259	2.83044
OS10T0540900-01	OS10G0540900	-	10:21105108-21108901	4.16296	1.27897	1.70263	5e-05	0.00402371	11.1038	10.4211
OS06T0712700-01	OS06G0712700	MADS16	6:30173626-30177996	4.18028	7.32022	-0.808285	0.0007	0.029138	4.49346	3.81697
OS05T0328000-01	OS05G0328000	-	5:15245153-15245759	4.20525	1.07137	1.97273	0.0005	0.023079	6.80784	6.71949
OS04T0375900-01	OS04G0375900	-	4:18361264-18366200	4.20817	1.97114	1.09416	5e-05	0.00402371	12.3714	12.7393
OS02T0828200-01	OS02G0828200	-	2:35584961-35589241	4.21197	8.12609	-0.948068	0.00055	0.0247664	6.75356	7.69293
OS09T0513800-01	OS09G0513800	-	9:20001089-20006561	4.21887	2.5981	0.699399	0.00015	0.00953422	17.5118	20.655
OS08T0161401-01	OS08G0161401	-	8:3594492-3595314	4.23013	0.736683	2.52159	5e-05	0.00402371	22.4197	18.9141
OS04T0275950-01	OS04G0275950	-	4:11638393-11642909	4.23973	1.84641	1.19925	0.00015	0.00953422	8.32034	7.95644
OS04T0224000-01	OS04G0224000	-	4:8263114-8268721	4.2559	0.547986	2.95725	0.00035	0.0178645	6.07372	9.62104
OS10T0372800-01	OS10G0372800	-	10:11807696-11811899	4.25665	2.29406	0.891816	0.0005	0.023079	2.3611	3.50451
OS04T0534801-01	OS04G0534801	-	4:26722236-26722914	4.25927	0.591795	2.84744	5e-05	0.00402371	20.1034	18.7248
OS06T0616400-01	OS06G0616400	-	6:24680313-24681229	4.26392	0.294647	3.85512	5e-05	0.00402371	4.51964	7.75182
OS03T0133100-01	OS03G0133100	-	3:1870803-1871499	4.28998	10.1536	-1.24294	0.0005	0.023079	13.9983	12.4668
OS07T0656200-01	OS07G0656200	-	7:27615672-27618594	4.35376	1.70524	1.35228	5e-05	0.00402371	6.54524	5.46726
OS01T0580500-01	OS01G0580500	-	1:22489495-22490967	4.35541	8.9094	-1.03252	5e-05	0.00402371	12.8979	11.4915
OS01T0523000-01	OS01G0523000	-	1:18668265-18669004	4.39943	0.788433	2.48026	5e-05	0.00402371	26.5255	21.9347
OS01T0357150-00	OS01G0357150	-	1:14446912-14453462	4.40336	1.48336	1.56973	5e-05	0.00402371	14.8712	14.0957
OS07T0146300-01	OS07G0146300	-	7:2369189-2370650	4.41125	1.00557	2.13317	5e-05	0.00402371	4.4586	3.4089
OS08T0481100-01	OS08G0481100	-	8:23755950-23763746	4.4891	7.32496	-0.706393	0.0014	0.0480501	13.8771	12.5747
OS02T0222500-01	OS02G0222500	-	2:6831022-6835681	4.49287	1.0777	2.05968	5e-05	0.00402371	5.22655	7.30393
OS05T0230501-01	OS05G0230501	-	5:7919917-7920156	4.5307	0.770846	2.55522	0.00105	0.0389966	4.73793	5.27353
OS05T0494700-01	OS05G0494700	-	5:24298175-24298999	4.58715	8.44382	-0.880297	0.0007	0.029138	17.6658	36.142
OS05T0422900-01	OS05G0422900	-	5:20737930-20741079	4.61094	12.0905	-1.39075	5e-05	0.00402371	11.4473	8.25584
OS10T0522900-01	OS10G0522900	-	10:20281430-20285006	4.61261	1.5947	1.5323	5e-05	0.00402371	10.2701	17.9775
OS12T0458900-01	OS12G0458900	-	12:16061380-16061987	4.62289	1.09844	2.07335	0.0007	0.029138	3.42304	4.99901
OS03T0104000-01	OS03G0104000	-	3:268644-274762	4.64096	16.1522	-1.79924	0.0003	0.0160058	18.5672	11.6972
OS12T0629700-01	OS12G0629700	-	12:26946903-26947698	4.65344	13.6672	-1.55435	5e-05	0.00402371	4.67943	3.64812
OS04T0115700-02	OS04G0115700	-	4:937895-943051	4.66406	1.68437	1.46938	0.00015	0.00953422	3.88327	2.75073
OS05T0491200-02	OS05G0491200	-	5:24137673-24141002	4.6703	8.05485	-0.786343	0.00085	0.0334055	51.6433	21.8219
OS03T0103950-00	OS03G0103950	-	3:268644-274762	4.72113	36.6937	-2.95833	5e-05	0.00402371	18.5672	11.6972
OS06T0354600-01	OS06G0354600	-	6:14515725-14516449	4.74089	0.780345	2.60297	5e-05	0.00402371	3.33496	5.34
OS06T0164400-01	OS06G0164400	-	6:3273389-3276888	4.74117	7.51254	-0.664058	0.0002	0.0118569	11.5112	11.9689
OS05T0547600-01	OS05G0547600	-	5:27163274-27166806	4.7442	0.467949	3.34174	5e-05	0.00402371	19.1309	10.053
OS07T0240600-01	OS07G0240600	-	7:7815441-7832249	4.74658	11.8995	-1.32594	5e-05	0.00402371	4.44866	4.32042
OS11T0474100-01	OS11G0474100	-	11:16366473-16367249	4.75739	0.243631	4.2874	5e-05	0.00402371	5.35695	4.82782
OS03T0386000-01	OS03G0386000	-	3:15329519-15334903	4.7763	1.73146	1.4639	5e-05	0.00402371	17.6037	12.7043
OS11T0471100-01	OS11G0471100	-	11:16200964-16201669	4.80448	0.251643	4.25493	5e-05	0.00402371	6.33711	7.4629
OS11T0475500-01	OS11G0475500	-	11:16506996-16507900	4.8082	0.4662	3.36648	5e-05	0.00402371	3.52244	6.16436
OS07T0289400-01	OS07G0289400	-	7:11218097-11221304	4.82074	0.968032	2.31613	0.00075	0.0303465	1.26149	2.41013
OS07T0437500-01	OS07G0437500	-	7:14668014-14676707	4.84147	7.73751	-0.676423	0.00075	0.0303465	2.69503	4.61462
OS06T0649800-01	OS06G0649800	-	6:26569416-26572458	4.84785	2.67747	0.856476	0.00045	0.0213449	12.5279	14.1012
OS01T0382200-01	OS01G0382200	-	1:15948832-15953007	4.86437	1.84209	1.40091	5e-05	0.00402371	15.233	9.27608
OS03T0415200-01	OS03G0415200	-	3:17207293-17210591	4.87649	10.2209	-1.06761	5e-05	0.00402371	11.6	17.5575
OS12T0448400-01	OS12G0448400	-	12:15284374-15284934	4.9024	0.497666	3.30024	5e-05	0.00402371	8.38616	6.15942
OS03T0812500-01	OS03G0812500	-	3:34039086-34045065	4.93276	1.96216	1.32995	5e-05	0.00402371	18.3113	17.3997
OS05T0365500-01	OS05G0365500	-	5:17522714-17526483	4.9381	3.0353	0.702117	0.00125	0.0442664	8.89739	5.81005
OS11T0128000-01	OS11G0128000	-	11:1288729-1292348	4.96042	2.58703	0.939164	0.00015	0.00953422	8.39971	9.38679
OS11T0672300-01	OS11G0672300	-	11:27155345-27157693	4.98369	2.64826	0.912169	0.00015	0.00953422	3.07176	2.86145
OS05T0499800-02	OS05G0499800	-	5:24605714-24607925	4.98438	2.27654	1.13057	5e-05	0.00402371	20.9802	15.5035
OS10T0138100-01	OS10G0138100	-	10:2358852-2368781	4.99207	15.7537	-1.65798	5e-05	0.00402371	10.86	11.9563
OS12T0550600-01	OS12G0550600	-	12:22283175-22284740	5.00448	0.654343	2.9351	0.0003	0.0160058	6.98455	5.47349
OS04T0614500-01	OS04G0614500	-	4:31169011-31174731	5.02078	2.24971	1.15817	0.0011	0.0402924	7.26101	6.10153
OS06T0154900-01	OS06G0154900	-	6:2832489-2836293	5.03001	7.7532	-0.624231	0.0003	0.0160058	11.2787	12.7596
OS06T0679500-01	OS06G0679500	-	6:28275642-28279473	5.04156	9.239	-0.873868	5e-05	0.00402371	5.17075	5.24992
OS12T0166700-01	OS12G0166700	-	12:3383994-3385735	5.05786	1.41182	1.84097	5e-05	0.00402371	11.2799	8.25974
OS03T0792600-02	OS03G0792600	RFC5	3:32964679-32967777	5.06566	12.1706	-1.26458	0.0012	0.0428553	12.1155	13.0863
OS01T0708500-01	OS01G0708500	LOGL1	1:29437300-29439863	5.09139	12.2416	-1.26566	5e-05	0.00402371	5.98725	9.96638
OS06T0505501-00	OS06G0505501	-	6:17981828-17982367	5.13698	11.0987	-1.1114	0.0003	0.0160058	5.62259	4.71938
OS04T0430200-01	OS04G0430200	-	4:21332221-21335533	5.16471	8.91418	-0.787413	0.0004	0.0196256	10.7027	7.86235
OS03T0421000-01	OS03G0421000	-	3:17515059-17521880	5.17619	8.54757	-0.723625	0.00015	0.00953422	14.1008	14.9038
OS02T0807750-01	OS02G0807750	-	2:34505598-34506482	5.17953	0.739266	2.80866	5e-05	0.00402371	14.2258	10.7366
OS01T0821900-01	OS01G0821900	-	1:35082083-35085074	5.18622	3.34004	0.634818	0.00145	0.0493648	9.10769	11.4077
OS09T0450700-01	OS09G0450700	-	9:16879406-16880409	5.18805	0.931001	2.47834	0.00075	0.0303465	9.22681	8.19989
OS01T0179600-01	OS01G0179600	-	1:4153076-4154674	5.20058	2.60707	0.996244	5e-05	0.00402371	8.27119	9.75741
OS03T0636800-01	OS03G0636800	NEK1	3:24351647-24357284	5.20079	9.39798	-0.85362	0.0001	0.00704569	18.7784	14.6304
OS10T0163250-00	OS10G0163250	-	10:4322935-4323972	5.23325	0.897939	2.54302	5e-05	0.00402371	4.94769	4.27491
OS03T0211400-01	OS03G0211400	-	3:5807867-5812643	5.23409	11.2237	-1.10053	5e-05	0.00402371	10.509	9.8116
OS03T0607600-00	OS03G0607600	-	3:22844925-22847390	5.29033	2.58741	1.03185	5e-05	0.00402371	29.1413	20.4952
OS12T0262100-01	OS12G0262100	-	12:9209609-9211645	5.35447	2.79955	0.935548	5e-05	0.00402371	5.02592	3.59599
OS07T0260300-01	OS07G0260300	-	7:9099096-9102892	5.36699	3.20148	0.745375	0.001	0.0376503	9.54557	11.0938
OS02T0699400-00	OS02G0699400	-	2:28763384-28767194	5.39075	9.20563	-0.77203	5e-05	0.00402371	12.7369	15.3432
OS01T0798100-02	OS01G0798100	-	1:33790592-33794100	5.3925	2.4548	1.13535	5e-05	0.00402371	11.5495	10.1316
OS11T0549615-01	OS11G0549615	-	11:20336763-20340697	5.4004	11.7165	-1.1174	0.00105	0.0389966	3.70136	3.58564
OS05T0103800-00	OS05G0103800	-	5:207596-209481	5.40469	16.3723	-1.59897	5e-05	0.00402371	4.25105	5.76339
OS08T0316900-01	OS08G0316900	-	8:13603167-13604199	5.40585	12.9451	-1.25982	5e-05	0.00402371	8.59511	8.9539
OS01T0524700-01	OS01G0524700	-	1:18763269-18774476	5.42024	3.52662	0.620072	0.00065	0.0278815	29.2274	28.0948
OS02T0764100-01	OS02G0764100	-	2:32189250-32190049	5.43629	9.96556	-0.874328	0.0004	0.0196256	4.62096	3.66581
OS05T0588700-01	OS05G0588700	-	5:29317648-29324873	5.45246	9.75417	-0.839113	5e-05	0.00402371	12.5582	12.5046
OS02T0688200-00	OS02G0688200	-	2:28224979-28226107	5.45766	0.629804	3.11531	5e-05	0.00402371	13.4963	13.2248
OS02T0236900-00	OS02G0236900	-	2:7770037-7771054	5.47679	34.0668	-2.63696	5e-05	0.00402371	19.1384	24.2812
OS11T0565400-01	OS11G0565400	-	11:21050993-21056185	5.50034	3.62033	0.603397	0.0004	0.0196256	13.5163	12.6058
OS04T0175400-01	OS04G0175400	-	4:5135226-5142111	5.50836	13.1398	-1.25425	0.00085	0.0334055	6.56039	4.72293
OS11T0648700-01	OS11G0648700	-	11:25827937-25833625	5.5299	11.8765	-1.10279	5e-05	0.00402371	9.01376	8.06015
OS08T0159000-01	OS08G0159000	-	8:3438447-3441867	5.56615	2.99087	0.896116	5e-05	0.00402371	19.3828	21.153
OS11T0545300-01	OS11G0545300	-	11:20063594-20074615	5.56788	1.29505	2.10412	5e-05	0.00402371	1.47459	3.86186
OS10T0390100-02	OS10G0390100	-	10:12940630-12946820	5.57003	3.59262	0.632647	0.00085	0.0334055	24.2294	12.555
OS02T0321500-01	OS02G0321500	-	2:12846470-12851443	5.57704	1.77636	1.65058	5e-05	0.00402371	9.55769	9.77943
OS08T0556700-01	OS08G0556700	-	8:27859013-27868317	5.60657	8.4614	-0.593778	0.00045	0.0213449	6.11182	6.84124
OS07T0295000-01	OS07G0295000	-	7:11505779-11509628	5.62593	1.93191	1.54206	5e-05	0.00402371	3.11201	7.98195
OS08T0361000-01	OS08G0361000	-	8:16626924-16633250	5.64686	2.61072	1.113	5e-05	0.00402371	15.0518	9.87318
OS05T0540600-01	OS05G0540600	-	5:26846175-26847985	5.65249	3.60324	0.649592	0.0005	0.023079	15.3867	14.9008
OS02T0649900-00	OS02G0649900	YSL2	2:26171616-26174918	5.66806	10.7744	-0.926683	5e-05	0.00402371	9.89356	7.53594
OS05T0583075-00	OS05G0583075	-	5:29019587-29024098	5.67268	2.70324	1.06934	0.0012	0.0428553	10.2127	13.1774
OS10T0432200-01	OS10G0432200	-	10:15418590-15423464	5.72012	1.28406	2.15533	5e-05	0.00402371	9.58963	6.48616
OS04T0617050-01	OS04G0617050	-	4:31349655-31350385	5.73047	11.0016	-0.940982	0.00015	0.00953422	5.85451	6.52838
OS01T0745400-01	OS01G0745400	-	1:31170448-31170922	5.73507	15.2898	-1.41468	0.0001	0.00704569	21.6395	20.3493
OS09T0241700-01	OS09G0241700	-	9:3141917-3147413	5.77279	2.3363	1.30505	5e-05	0.00402371	7.03507	10.1638
OS12T0425800-01	OS12G0425800	-	12:13512111-13513425	5.80554	0.649006	3.16113	5e-05	0.00402371	3.724	2.87649
OS01T0909100-01	OS01G0909100	-	1:39588273-39591239	5.80587	11.3122	-0.962295	0.0003	0.0160058	25.937	23.2964
OS10T0549000-00	OS10G0549000	-	10:21482739-21486308	5.84282	3.65938	0.675064	0.00075	0.0303465	13.5167	10.5568
OS10T0550900-01	OS10G0550900	-	10:21618210-21620554	5.89761	13.5727	-1.2025	5e-05	0.00402371	10.4906	9.26194
OS03T0370500-02	OS03G0370500	-	3:14545714-14547915	5.94065	3.81938	0.637282	0.0013	0.0454493	14.9586	13.8861
OS02T0760500-01	OS02G0760500	-	2:32023321-32027150	5.96139	12.6765	-1.08844	5e-05	0.00402371	24.5045	17.8919
OS11T0202600-01	OS11G0202600	-	11:5182411-5188002	5.99284	2.67025	1.16627	0.0012	0.0428553	4.3895	3.6647
OS04T0662100-01	OS04G0662100	-	4:33784399-33786414	6.00179	3.20972	0.902948	0.00065	0.0278815	12.8622	15.2309
OS01T0175400-01	OS01G0175400	-	1:3870733-3874321	6.0423	1.69461	1.83414	5e-05	0.00402371	14.6235	9.05305
OS06T0135000-01	OS06G0135000	-	6:1880536-1890909	6.04401	1.69367	1.83535	5e-05	0.00402371	9.04667	8.51206
OS06T0530300-01	OS06G0530300	-	6:19737617-19740526	6.05129	2.84588	1.08837	0.0004	0.0196256	2.69992	2.69466
OS11T0246600-00	OS11G0246600	-	11:7909212-7916588	6.05615	3.48437	0.797502	0.00095	0.0362801	10.6327	11.02
OS10T0495600-01	OS10G0495600	-	10:18857870-18869428	6.06463	3.73096	0.700871	0.00015	0.00953422	15.5335	14.0193
OS10T0533200-01	OS10G0533200	-	10:20736986-20738310	6.11565	3.09615	0.982031	5e-05	0.00402371	15.1172	12.6197
OS01T0796700-01	OS01G0796700	-	1:33740651-33745858	6.12045	9.93309	-0.698606	0.0001	0.00704569	9.05881	10.5164
OS12T0225200-01	OS12G0225200	-	12:6811121-6815090	6.12267	9.3462	-0.61022	5e-05	0.00402371	3.83879	2.94905
OS07T0277000-00	OS07G0277000	-	7:10353057-10354344	6.13646	0.72662	3.07813	5e-05	0.00402371	5.80302	5.02705
OS06T0134300-01	OS06G0134300	-	6:1838534-1842799	6.14891	2.57423	1.25619	0.00075	0.0303465	15.7909	5.90409
OS07T0226200-01	OS07G0226200	-	7:7053726-7054324	6.15927	1.10357	2.48059	5e-05	0.00402371	8.61596	11.9668
OS02T0828900-01	OS02G0828900	-	2:35624136-35630750	6.17195	2.55392	1.27301	5e-05	0.00402371	5.41238	6.18069
OS04T0648700-01	OS04G0648700	EME1	4:33006323-33012909	6.18736	2.11835	1.54638	5e-05	0.00402371	11.0275	9.77102
OS01T0589000-01	OS01G0589000	-	1:22980026-22983152	6.18856	1.99917	1.63021	5e-05	0.00402371	5.83304	10.5755
OS08T0540500-01	OS08G0540500	-	8:27064823-27068182	6.19134	2.27411	1.44495	5e-05	0.00402371	3.80466	8.67842
OS03T0296600-01	OS03G0296600	-	3:10380089-10380764	6.21302	2.74627	1.17782	0.0007	0.029138	14.7716	15.7617
OS03T0840275-00	OS03G0840275	-	3:35332094-35334407	6.22227	3.48786	0.835099	0.00065	0.0278815	11.1087	8.50633
OS01T0916700-01	OS01G0916700	-	1:39958547-39959622	6.26954	2.66063	1.23659	5e-05	0.00402371	14.4625	10.9227
OS07T0134400-01	OS07G0134400	-	7:1832991-1835740	6.27224	3.27908	0.935688	0.0002	0.0118569	8.23549	7.0788
OS04T0347900-01	OS04G0347900	-	4:16553230-16559347	6.28151	3.67383	0.773826	5e-05	0.00402371	5.45265	5.2413
OS07T0162400-01	OS07G0162400	-	7:3332888-3334136	6.3507	13.0618	-1.04037	5e-05	0.00402371	21.5266	14.642
OS01T0725800-01	OS01G0725800	-	1:30257751-30263365	6.35748	9.10741	-0.518586	0.001	0.0376503	13.7015	9.89668
OS12T0169100-01	OS12G0169100	-	12:3514878-3521716	6.40918	11.2009	-0.805401	5e-05	0.00402371	10.0576	7.33787
OS11T0150800-01	OS11G0150800	-	11:2363881-2364482	6.41172	0.760516	3.07566	5e-05	0.00402371	9.54936	14.2496
OS04T0454600-00	OS04G0454600	-	4:22761384-22766175	6.41529	9.98817	-0.638706	0.00105	0.0389966	6.17527	5.60198
OS04T0499100-01	OS04G0499100	-	4:24940203-24943098	6.47081	1.86015	1.79853	5e-05	0.00402371	8.22719	18.3924
OS05T0202500-01	OS05G0202500	-	5:6359964-6363348	6.51741	3.06489	1.08846	5e-05	0.00402371	5.41634	4.67503
OS11T0128700-00	OS11G0128700	-	11:1325586-1328972	6.53525	12.2916	-0.911361	5e-05	0.00402371	6.4177	15.629
OS10T0204300-01	OS10G0204300	-	10:7435158-7444003	6.54839	0.842048	2.95917	5e-05	0.00402371	2.75926	3.74734
OS11T0308100-01	OS11G0308100	-	11:11736081-11739401	6.56993	2.62329	1.3245	5e-05	0.00402371	6.36894	6.49136
OS01T0175600-01	OS01G0175600	-	1:3878163-3884017	6.59206	2.28328	1.52962	5e-05	0.00402371	14.2178	9.30859
OS06T0318500-00	OS06G0318500	-	6:12333228-12337317	6.59633	11.541	-0.807033	0.0001	0.00704569	5.60316	4.88085
OS05T0428700-01	OS05G0428700	-	5:21039574-21042553	6.60271	11.2113	-0.763819	5e-05	0.00402371	9.13924	9.1636
OS06T0526800-00	OS06G0526800	-	6:19531821-19541910	6.61786	16.6498	-1.33107	5e-05	0.00402371	4.83002	3.63169
OS04T0676800-01	OS04G0676800	-	4:34564383-34566060	6.63563	0.545435	3.60476	5e-05	0.00402371	14.6841	14.0001
OS08T0235800-00	OS08G0235800	-	8:8258522-8259611	6.64276	2.74065	1.27726	5e-05	0.00402371	8.39653	12.3884
OS07T0137000-01	OS07G0137000	-	7:1962091-1966517	6.64705	3.70464	0.84338	5e-05	0.00402371	11.8778	11.3501
OS12T0439201-01	OS12G0439201	-	12:14540724-14541603	6.65208	0.361243	4.20276	5e-05	0.00402371	3.48078	4.51354
OS01T0369200-01	OS01G0369200	-	1:15146088-15152275	6.66436	4.15732	0.680811	0.00065	0.0278815	10.4758	8.0633
OS10T0104500-01	OS10G0104500	-	10:348797-357989	6.72169	2.63447	1.35131	5e-05	0.00402371	6.69354	6.35223
OS01T0105400-01	OS01G0105400	-	1:284761-292296	6.7287	2.27284	1.56584	5e-05	0.00402371	3.79168	4.00877
OS08T0458600-01	OS08G0458600	-	8:22492747-22497785	6.73022	3.33725	1.01199	5e-05	0.00402371	8.33018	6.38006
OS03T0111800-01	OS03G0111800	-	3:674686-681881	6.74129	3.69957	0.865667	5e-05	0.00402371	9.14793	28.1025
OS03T0338800-01	OS03G0338800	-	3:12596017-12596655	6.74808	1.54133	2.13031	0.00125	0.0442664	14.3268	15.2208
OS12T0512150-00	OS12G0512150	-	12:19788366-19791483	6.75882	3.63531	0.894695	0.00075	0.0303465	5.56526	3.99484
OS11T0517400-01	OS11G0517400	-	11:18552566-18556300	6.75968	3.12792	1.11175	5e-05	0.00402371	6.20728	15.4889
OS01T0563500-01	OS01G0563500	-	1:21444282-21450077	6.77205	2.10676	1.68457	5e-05	0.00402371	2.41339	1.77252
OS09T0124800-01	OS09G0124800	-	9:1892169-1901087	6.78943	13.6252	-1.00491	5e-05	0.00402371	7.97998	7.58406
OS02T0817050-00	OS02G0817050	-	2:35041082-35046389	6.83038	11.8473	-0.794516	0.00025	0.0139401	4.16549	5.45739
OS08T0174700-01	OS08G0174700	OsBISERK1	8:4344170-4350465	6.87257	10.487	-0.609681	0.0004	0.0196256	31.7677	27.069
OS02T0573400-01	OS02G0573400	-	2:21986708-21991419	6.88926	10.9933	-0.674204	0.00035	0.0178645	7.8796	24.6307
OS08T0307601-01	OS08G0307601	-	8:12879948-12882797	6.91035	0.577982	3.57966	5e-05	0.00402371	9.63439	8.28479
OS01T0931100-01	OS01G0931100	-	1:40858426-40861827	6.93228	3.54574	0.967242	0.0007	0.029138	13.0006	12.6204
OS07T0153400-01	OS07G0153400	-	7:2824368-2826637	6.95965	11.2007	-0.686497	0.00025	0.0139401	41.2814	38.0278
OS01T0584300-01	OS01G0584300	-	1:22691685-22692492	6.97187	2.89065	1.27015	5e-05	0.00402371	11.1737	9.30046
OS02T0583900-01	OS02G0583900	-	2:22514864-22515484	7.009	1.01969	2.78108	5e-05	0.00402371	32.8883	26.7825
OS01T0165800-01	OS01G0165800	-	1:3386765-3390803	7.02576	3.51248	1.00016	0.0001	0.00704569	3.82504	3.5195
OS06T0354500-01	OS06G0354500	-	6:14504151-14512950	7.03185	11.6995	-0.734472	0.0001	0.00704569	2.6463	5.33568
OS03T0288400-01	OS03G0288400	-	3:9978905-9980978	7.03498	3.82865	0.877713	5e-05	0.00402371	20.1489	16.0764
OS02T0791200-01	OS02G0791200	XBOS32	2:33595809-33599442	7.0473	10.5568	-0.583027	0.00045	0.0213449	7.67189	8.87108
OS06T0213400-01	OS06G0213400	-	6:5784198-5788998	7.06553	11.722	-0.730345	5e-05	0.00402371	5.28324	14.1666
OS03T0391000-01	OS03G0391000	ATG4A	3:15661859-15665613	7.08424	3.80532	0.896596	0.00035	0.0178645	14.6706	18.9437
OS05T0526200-01	OS05G0526200	-	5:26175583-26177039	7.09929	3.09938	1.19569	0.0013	0.0454493	19.5618	23.2174
OS04T0580300-01	OS04G0580300	-	4:29275042-29277269	7.13036	12.218	-0.776957	5e-05	0.00402371	14.3067	14.2362
OS06T0163300-01	OS06G0163300	-	6:3195611-3198736	7.17052	11.422	-0.67167	0.0007	0.029138	25.7742	35.4093
OS03T0235900-01	OS03G0235900	OsNRT1	3:7163389-7168860	7.19129	10.8974	-0.599665	0.00085	0.0334055	25.1101	11.7021
OS04T0599700-01	OS04G0599700	-	4:30264258-30267376	7.21474	4.57671	0.656636	0.00055	0.0247664	19.951	19.1227
OS09T0567900-01	OS09G0567900	URH2	9:22677559-22680264	7.22586	13.7304	-0.926128	5e-05	0.00402371	13.6171	17.7306
OS07T0523100-00	OS07G0523100	-	7:20256756-20258545	7.29183	69.6853	-3.2565	5e-05	0.00402371	10.5302	13.9485
OS01T0194600-02	OS01G0194600	GRXS2	1:5085832-5086504	7.31226	2.94642	1.31136	0.0004	0.0196256	6.60791	7.02443
OS03T0689100-01	OS03G0689100	-	3:27487160-27503855	7.31995	11.9407	-0.705985	0.0001	0.00704569	14.2122	9.6381
OS03T0695425-01	OS03G0695425	-	3:27851067-27852859	7.32563	1.74982	2.06575	5e-05	0.00402371	11.4806	12.1308
OS05T0396700-01	OS05G0396700	-	5:19306886-19307493	7.34087	1.08297	2.76095	5e-05	0.00402371	7.01257	6.76168
OS02T0762100-02	OS02G0762100	-	2:32092747-32094628	7.34614	2.27647	1.69019	5e-05	0.00402371	18.4811	25.1852
OS05T0556000-02	OS05G0556000	-	5:27643113-27647653	7.3805	12.115	-0.715002	0.0003	0.0160058	13.6385	8.67597
OS12T0203100-01	OS12G0203100	-	12:5391986-5394918	7.41277	3.92005	0.919139	5e-05	0.00402371	19.0432	9.68345
OS03T0804700-00	OS03G0804700	-	3:33591194-33591872	7.44469	18.5932	-1.32049	5e-05	0.00402371	41.5	58.1827
OS03T0572250-01	OS03G0572250	-	3:20837972-20839908	7.46776	3.00731	1.3122	5e-05	0.00402371	19.8515	15.4982
OS02T0818700-00	OS02G0818700	-	2:35120164-35122630	7.51353	2.57163	1.54681	5e-05	0.00402371	4.76154	4.10479
OS06T0635700-01	OS06G0635700	-	6:25785597-25787648	7.53608	2.34928	1.6816	5e-05	0.00402371	7.42906	8.5649
OS04T0463200-01	OS04G0463200	-	4:23128560-23129948	7.58962	12.1553	-0.679484	0.00145	0.0493648	13.5161	15.0094
OS07T0455100-00	OS07G0455100	-	7:15769882-15787386	7.59301	4.91543	0.627356	0.00045	0.0213449	4.94558	11.2501
OS01T0169800-01	OS01G0169800	-	1:3577472-3579035	7.60293	4.49838	0.757149	0.00085	0.0334055	8.01096	6.45405
OS09T0319701-01	OS09G0319701	-	9:9087463-9088385	7.60409	1.1428	2.73421	5e-05	0.00402371	3.41501	3.84343
OS03T0787600-02	OS03G0787600	-	3:32715360-32716307	7.61077	16.7383	-1.13704	0.00145	0.0493648	16.8148	12.9127
OS09T0499600-01	OS09G0499600	-	9:19335702-19339472	7.62874	4.66924	0.708257	0.00015	0.00953422	18.8653	13.958
OS01T0238200-01	OS01G0238200	-	1:7652966-7656516	7.64807	41.5886	-2.44302	5e-05	0.00402371	12.1221	8.84399
OS03T0167000-01	OS03G0167000	-	3:3626391-3628578	7.64838	3.68232	1.05454	0.00135	0.0467138	5.83336	4.49314
OS12T0573900-01	OS12G0573900	-	12:23674544-23677352	7.65566	31.9233	-2.06001	5e-05	0.00402371	9.21325	8.45861
OS01T0793200-01	OS01G0793200	-	1:33593743-33597339	7.66812	4.52523	0.760881	0.00075	0.0303465	4.34225	10.8758
OS02T0496500-01	OS02G0496500	-	2:17446353-17455063	7.68556	4.02684	0.932501	5e-05	0.00402371	19.5028	10.5709
OS11T0539200-01	OS11G0539200	-	11:19675011-19677815	7.72688	2.13226	1.8575	5e-05	0.00402371	3.16987	4.07027
OS05T0500950-00	OS05G0500950	-	5:24643664-24645918	7.75955	16.1954	-1.06154	5e-05	0.00402371	18.7021	16.0157
OS08T0537900-01	OS08G0537900	-	8:26887812-26895496	7.80686	4.32876	0.850788	5e-05	0.00402371	10.091	11.4635
OS04T0644675-00	OS04G0644675	-	4:32808150-32812224	7.81256	4.68779	0.736886	0.00015	0.00953422	7.92938	6.53627
OS09T0361300-01	OS09G0361300	-	9:11799225-11800571	7.84212	3.71139	1.07928	0.0009	0.0347903	22.0784	16.4095
OS05T0295900-01	OS05G0295900	-	5:13106639-13115806	7.87448	4.94064	0.672488	0.0001	0.00704569	13.4992	19.0762
OS01T0749000-01	OS01G0749000	-	1:31359198-31362009	7.90107	28.6936	-1.86061	5e-05	0.00402371	11.6833	13.358
OS12T0141500-02	OS12G0141500	-	12:2012887-2016330	7.9782	3.73705	1.09416	0.00115	0.0415975	6.04637	4.07934
OS05T0409500-00	OS05G0409500	-	5:19997584-19999679	8.01736	11.8856	-0.568015	0.00145	0.0493648	6.23417	6.24561
OS01T0687700-01	OS01G0687700	-	1:28370918-28374507	8.06174	17.7847	-1.14147	5e-05	0.00402371	12.3066	19.1125
OS03T0105300-01	OS03G0105300	-	3:321592-324469	8.11523	3.30232	1.29715	5e-05	0.00402371	6.78989	6.74077
OS11T0108800-00	OS11G0108800	-	11:397402-401779	8.13208	12.0032	-0.56172	0.0006	0.0263389	20.4243	30.5731
OS07T0475900-01	OS07G0475900	-	7:17198554-17208207	8.15577	4.45633	0.871964	5e-05	0.00402371	10.3302	17.135
OS06T0491800-01	OS06G0491800	-	6:16991827-16994085	8.15818	3.25267	1.32662	5e-05	0.00402371	8.52089	7.24923
OS03T0295300-01	OS03G0295300	-	3:10314344-10316584	8.1687	14.5285	-0.830708	0.0002	0.0118569	13.1475	14.6894
OS05T0490300-01	OS05G0490300	-	5:24089744-24091692	8.19804	13.3995	-0.708828	0.00015	0.00953422	11.0487	17.8834
OS03T0223301-01	OS03G0223301	-	3:6456085-6457732	8.20327	0.848261	3.27362	0.0002	0.0118569	11.3329	11.6186
OS03T0214400-01	OS03G0214400	-	3:5994178-5997434	8.21537	12.4932	-0.604752	0.0012	0.0428553	12.9081	11.1519
OS01T0893400-02	OS01G0893400	-	1:38843728-38846523	8.23587	4.24054	0.957674	0.00105	0.0389966	11.5838	15.992
OS12T0468600-03	OS12G0468600	-	12:16702528-16712920	8.23671	3.98959	1.04583	5e-05	0.00402371	21.1394	17.5457
OS02T0466400-01	OS02G0466400	-	2:15697842-15699151	8.25937	15.6736	-0.924232	5e-05	0.00402371	10.4421	11.7456
OS09T0436300-01	OS09G0436300	-	9:16038230-16045463	8.28362	4.005	1.04846	5e-05	0.00402371	14.5186	20.9095
OS01T0726001-00	OS01G0726001	-	1:30270959-30272787	8.29339	1.29177	2.68261	5e-05	0.00402371	13.5434	10.0237
OS01T0902200-01	OS01G0902200	-	1:39289363-39296595	8.29686	5.19833	0.674518	0.00015	0.00953422	16.6263	14.3226
OS02T0681900-01	OS02G0681900	-	2:27853889-27856029	8.40962	12.4938	-0.571096	0.00035	0.0178645	8.58564	10.8012
OS01T0293000-01	OS01G0293000	METK3	1:10657542-10660137	8.42019	14.0471	-0.738343	0.00015	0.00953422	9.24149	8.02035
OS02T0319100-01	OS02G0319100	ML5	2:12720937-12728873	8.44034	14.8206	-0.812236	5e-05	0.00402371	16.6804	15.882
OS04T0394300-01	OS04G0394300	-	4:19383371-19391614	8.44315	19.2867	-1.19176	5e-05	0.00402371	9.26771	8.68403
OS07T0442000-01	OS07G0442000	-	7:14916042-14920448	8.46666	2.491	1.76507	5e-05	0.00402371	6.30187	5.62014
OS07T0107900-02	OS07G0107900	-	7:428797-431607	8.52153	13.0161	-0.61111	0.00025	0.0139401	32.1512	30.4659
OS09T0436500-01	OS09G0436500	-	9:16059325-16073999	8.52343	3.09354	1.46217	5e-05	0.00402371	14.0926	22.7277
OS04T0372700-01	OS04G0372700	-	4:18168725-18170981	8.551	19.3635	-1.17918	0.00105	0.0389966	17.6968	19.1085
OS08T0543400-02	OS08G0543400	-	8:27202270-27204911	8.5574	2.70791	1.65999	0.00085	0.0334055	16.1758	12.0493
OS04T0479800-01	OS04G0479800	-	4:23998826-24002236	8.56599	3.15796	1.43963	0.0001	0.00704569	19.1707	24.578
OS05T0145000-01	OS05G0145000	-	5:2598548-2604164	8.65126	5.35951	0.69081	0.00075	0.0303465	8.10813	10.4642
OS09T0297300-00	OS09G0297300	-	9:7218927-7220635	8.66186	5.09724	0.764962	0.00015	0.00953422	4.00953	5.30856
OS03T0824000-01	OS03G0824000	-	3:34607593-34608174	8.73873	16.5452	-0.920918	5e-05	0.00402371	19.6627	12.4183
OS08T0375400-01	OS08G0375400	-	8:17613570-17614371	8.75183	3.69732	1.2431	5e-05	0.00402371	6.14327	5.22877
OS12T0242500-01	OS12G0242500	-	12:7892374-7893898	8.75404	3.43778	1.34847	0.0002	0.0118569	2.01789	3.75589
OS03T0104400-02	OS03G0104400	-	3:295402-297898	8.75661	4.27078	1.03587	0.0001	0.00704569	19.7691	14.5129
OS10T0441800-01	OS10G0441800	-	10:15869291-15873541	8.76635	14.1246	-0.688161	0.00025	0.0139401	15.1315	18.6876
OS10T0510700-00	OS10G0510700	-	10:19640815-19646242	8.7738	15.0417	-0.777692	0.0001	0.00704569	10.8845	10.2333
OS05T0212200-01	OS05G0212200	-	5:6936885-6939746	8.82748	5.12727	0.783812	0.00015	0.00953422	8.91628	10.9938
OS05T0541000-01	OS05G0541000	-	5:26858392-26860247	8.86126	13.676	-0.626062	0.0006	0.0263389	15.594	15.0026
OS07T0571500-00	OS07G0571500	-	7:23070014-23074573	8.86626	13.7673	-0.63485	0.00025	0.0139401	3.05396	2.35379
OS10T0478500-00	OS10G0478500	-	10:17949627-17952014	8.88339	21.9329	-1.30391	5e-05	0.00402371	5.82507	5.6491
OS02T0215000-01	OS02G0215000	-	2:6433241-6441693	8.90034	5.09295	0.805359	5e-05	0.00402371	4.62739	10.9034
OS12T0174200-01	OS12G0174200	-	12:3761728-3762417	8.9094	15.0942	-0.760591	0.0007	0.029138	5.97327	7.66447
OS02T0206700-01	OS02G0206700	-	2:5978218-5979957	8.9122	4.45983	0.998793	0.0001	0.00704569	12.2067	10.7123
OS02T0317500-01	OS02G0317500	-	2:12614033-12618437	8.92083	2.09922	2.08732	5e-05	0.00402371	12.1426	10.9816
OS05T0182900-01	OS05G0182900	-	5:4983550-4986904	8.92398	13.7448	-0.623124	0.00055	0.0247664	25.4238	17.9127
OS12T0178700-01	OS12G0178700	-	12:3986838-3994495	8.95366	5.77859	0.631761	0.00035	0.0178645	2.6113	7.8817
OS07T0471300-01	OS07G0471300	AGO18	7:16893332-16900204	8.95583	14.6455	-0.709556	0.00045	0.0213449	9.8413	12.3147
OS07T0297300-00	OS07G0297300	-	7:11632184-11635933	9.06804	5.29958	0.774913	0.00015	0.00953422	2.0865	3.81277
OS12T0611000-01	OS12G0611000	LOL2	12:25815276-25818855	9.08694	18.9791	-1.06254	5e-05	0.00402371	12.118	24.1885
OS02T0300700-01	OS02G0300700	-	2:11568278-11569112	9.16928	24.3785	-1.41073	5e-05	0.00402371	20.1139	14.4485
OS01T0703000-01	OS01G0703000	-	1:29146687-29148391	9.17539	1.20508	2.92864	0.00085	0.0334055	17.7018	14.4094
OS02T0191300-01	OS02G0191300	-	2:5058824-5061929	9.1847	13.9057	-0.598367	0.0004	0.0196256	10.7932	8.77064
OS12T0590400-01	OS12G0590400	-	12:24697915-24700773	9.18538	47.9178	-2.38315	5e-05	0.00402371	12.6444	9.36156
OS02T0687900-01	OS02G0687900	-	2:28212162-28216943	9.22971	15.9667	-0.790706	0.0004	0.0196256	11.7602	10.5503
OS02T0493050-00	OS02G0493050	-	2:17258675-17265927	9.23421	20.2836	-1.13526	5e-05	0.00402371	19.3703	12.424
OS01T0664200-02	OS01G0664200	-	1:27130540-27134194	9.23793	17.8225	-0.948059	5e-05	0.00402371	5.57802	6.69575
OS07T0621300-02	OS07G0621300	-	7:25677790-25679803	9.25856	15.6339	-0.755815	0.00075	0.0303465	14.2033	13.5557
OS05T0124000-01	OS05G0124000	-	5:1348491-1354679	9.27284	13.8116	-0.574799	0.00055	0.0247664	4.49088	9.89204
OS01T0372500-00	OS01G0372500	-	1:15346351-15347941	9.27372	0.847472	3.45191	5e-05	0.00402371	16.713	18.0788
OS09T0122000-01	OS09G0122000	-	9:1726955-1728653	9.27566	14.8276	-0.676768	0.00075	0.0303465	8.87979	10.5126
OS08T0363000-01	OS08G0363000	-	8:16797592-16800891	9.37284	5.8367	0.683334	0.00085	0.0334055	7.44602	6.81688
OS05T0369500-01	OS05G0369500	-	5:17756958-17758997	9.45168	0.998693	3.24246	0.0002	0.0118569	5.11769	3.57067
OS05T0396900-01	OS05G0396900	-	5:19311393-19313597	9.45604	5.86019	0.690289	0.00015	0.00953422	7.70009	7.09959
OS03T0603500-00	OS03G0603500	-	3:22612501-22614216	9.47081	2.13236	2.15103	0.0012	0.0428553	11.9103	15.7249
OS01T0868200-01	OS01G0868200	-	1:37615955-37622057	9.47362	14.3238	-0.596429	0.0013	0.0454493	11.3391	11.653
OS01T0624133-00	OS01G0624133	-	1:24913550-24924014	9.48221	21.6081	-1.18828	5e-05	0.00402371	9.26466	8.3011
OS04T0599400-01	OS04G0599400	-	4:30241621-30246571	9.50645	5.30583	0.841328	0.00055	0.0247664	19.1012	16.8778
OS08T0543400-01	OS08G0543400	-	8:27202270-27204911	9.54748	2.66921	1.83871	0.00135	0.0467138	16.1758	12.0493
OS03T0119300-01	OS03G0119300	-	3:1034067-1036671	9.57738	6.06161	0.659931	0.00035	0.0178645	10.5401	20.0154
OS06T0703800-01	OS06G0703800	-	6:29713468-29716973	9.59012	5.58374	0.780317	0.0011	0.0402924	6.4089	5.68204
OS01T0883100-01	OS01G0883100	MADS2	1:38319059-38325583	9.6136	16.3147	-0.763025	0.00035	0.0178645	12.4191	10.3267
OS02T0714600-01	OS02G0714600	-	2:29625539-29627758	9.62101	4.56625	1.07518	0.00105	0.0389966	8.76114	12.123
OS05T0587000-01	OS05G0587000	-	5:29240181-29242422	9.70715	6.11666	0.666303	0.00095	0.0362801	9.50147	8.184
OS09T0472700-00	OS09G0472700	-	9:18058239-18058985	9.73673	17.3612	-0.834355	0.0013	0.0454493	8.44189	8.20609
OS01T0717700-01	OS01G0717700	-	1:29894028-29898449	9.7494	5.2467	0.893904	0.00075	0.0303465	13.7038	11.7735
OS08T0380100-02	OS08G0380100	BURP12	8:17904214-17906771	9.75709	15.574	-0.674621	0.00075	0.0303465	6.67678	7.3362
OS09T0408300-00	OS09G0408300	-	9:14437869-14439850	9.76247	29.3974	-1.59037	5e-05	0.00402371	8.73163	3.97721
OS01T0679600-02	OS01G0679600	-	1:27961738-27965436	9.78328	16.645	-0.766701	0.00125	0.0442664	12.3889	13.5407
OS11T0199700-02	OS11G0199700	-	11:4993637-5010423	9.81907	17.1812	-0.807173	5e-05	0.00402371	5.21426	4.85937
OS12T0630700-01	OS12G0630700	-	12:26997524-27001728	9.83157	5.15596	0.93118	5e-05	0.00402371	4.79337	3.52941
OS10T0579850-00	OS10G0579850	-	10:23128997-23131939	9.89318	16.1354	-0.705724	0.00035	0.0178645	27.7602	22.125
OS12T0115700-01	OS12G0115700	-	12:766440-768578	9.91398	20.1034	-1.0199	0.00015	0.00953422	7.38947	5.95659
OS07T0597100-01	OS07G0597100	-	7:24345030-24345963	9.93057	18.0754	-0.864081	0.00015	0.00953422	3.59688	3.08022
OS06T0118700-01	OS06G0118700	-	6:1011586-1014688	9.95903	2.81946	1.82059	0.0005	0.023079	23.0517	17.7336
OS01T0594500-01	OS01G0594500	-	1:23291658-23292661	10.0185	20.8481	-1.05724	5e-05	0.00402371	7.33608	6.93675
OS08T0169800-01	OS08G0169800	-	8:4078668-4088877	10.0844	6.3126	0.675821	0.00065	0.0278815	20.5853	27.4728
OS02T0724600-01	OS02G0724600	-	2:30110287-30115478	10.1449	6.29911	0.687531	0.0002	0.0118569	11.5136	10.5425
OS03T0825300-03	OS03G0825300	-	3:34663374-34668223	10.1523	15.2686	-0.588759	0.00145	0.0493648	15.1877	17.0135
OS09T0524800-02	OS09G0524800	-	9:20494539-20496911	10.2183	16.1162	-0.657353	0.0005	0.023079	18.3145	19.6321
OS01T0726801-01	OS01G0726801	-	1:30298620-30299053	10.2711	1.32036	2.95959	5e-05	0.00402371	9.45134	13.165
OS10T0104900-01	OS10G0104900	-	10:377282-382430	10.3028	6.58942	0.644814	0.00095	0.0362801	8.25148	6.38514
OS12T0108100-01	OS12G0108100	-	12:439127-443649	10.3467	16.4168	-0.665997	0.0001	0.00704569	6.33666	9.97628
OS01T0346700-01	OS01G0346700	-	1:13778763-13779786	10.3639	4.86143	1.09212	5e-05	0.00402371	27.6155	20.485
OS10T0363600-01	OS10G0363600	-	10:11300742-11303566	10.3963	15.6274	-0.588006	0.0001	0.00704569	9.64223	6.39318
OS02T0477300-01	OS02G0477300	-	2:16347716-16350263	10.4013	5.29179	0.974937	0.0001	0.00704569	15.2099	16.6884
OS01T0184500-01	OS01G0184500	-	1:4485763-4490158	10.4639	5.05758	1.0489	5e-05	0.00402371	8.36066	10.9698
OS07T0507000-01	OS07G0507000	-	7:19243398-19247632	10.4735	18.4671	-0.81821	5e-05	0.00402371	12.1107	15.4617
OS04T0218600-02	OS04G0218600	-	4:7920041-7927561	10.4873	6.01486	0.80204	5e-05	0.00402371	4.5474	3.09103
OS02T0743700-02	OS02G0743700	-	2:31190772-31197703	10.4912	19.9244	-0.925356	0.0006	0.0263389	12.3381	14.4256
OS12T0438100-01	OS12G0438100	-	12:14433330-14434052	10.5052	0.0479912	7.77412	5e-05	0.00402371	4.57608	3.16559
OS09T0425900-02	OS09G0425900	-	9:15444236-15446516	10.5195	19.202	-0.868193	0.00015	0.00953422	17.0222	24.4374
OS06T0555500-01	OS06G0555500	-	6:21167582-21171548	10.5215	6.14682	0.775424	0.00055	0.0247664	10.9093	7.61321
OS04T0679800-01	OS04G0679800	-	4:34714753-34717224	10.5485	16.863	-0.676832	0.00095	0.0362801	13.305	12.844
OS10T0491000-01	OS10G0491000	-	10:18640396-18641882	10.6004	3.8004	1.4799	5e-05	0.00402371	14.0501	9.94006
OS02T0276200-01	OS02G0276200	-	2:10135284-10143931	10.6071	4.54096	1.22396	0.00065	0.0278815	16.8695	11.9806
OS01T0814100-01	OS01G0814100	-	1:34626254-34628601	10.6629	5.73709	0.894209	0.0001	0.00704569	7.19445	7.98465
OS10T0154600-01	OS10G0154600	-	10:3428230-3432416	10.6964	7.05913	0.59957	0.0012	0.0428553	4.01502	4.69727
OS07T0249800-01	OS07G0249800	-	7:8326643-8329267	10.7041	5.91242	0.856342	0.00035	0.0178645	11.0169	11.7301
OS04T0284900-01	OS04G0284900	-	4:12279218-12281637	10.7206	21.3072	-0.990963	5e-05	0.00402371	11.8368	9.23008
OS01T0271200-01	OS01G0271200	-	1:9373755-9378200	10.7511	17.7174	-0.720684	5e-05	0.00402371	6.50212	6.26899
OS04T0655600-01	OS04G0655600	-	4:33429128-33436181	10.8015	16.3495	-0.598015	0.0002	0.0118569	27.9414	28.1115
OS02T0211000-00	OS02G0211000	-	2:6197724-6204381	10.8119	2.92242	1.88738	5e-05	0.00402371	13.1427	7.47208
OS12T0442800-01	OS12G0442800	-	12:14827495-14830607	10.8302	5.82129	0.895645	5e-05	0.00402371	9.33773	7.3373
OS04T0501700-01	OS04G0501700	-	4:25048427-25054437	10.8334	7.52736	0.525266	0.00095	0.0362801	23.0325	13.1416
OS03T0625900-01	OS03G0625900	-	3:23817640-23824212	10.892	6.61173	0.720163	5e-05	0.00402371	5.36412	16.8239
OS03T0430575-00	OS03G0430575	-	3:18053009-18059557	10.9153	2.84723	1.93873	5e-05	0.00402371	20.9588	15.3644
OS12T0250900-01	OS12G0250900	-	12:8496418-8497978	10.9229	3.9519	1.46674	5e-05	0.00402371	6.77188	6.69494
OS02T0761100-01	OS02G0761100	-	2:32047765-32052300	10.9561	5.26951	1.05599	5e-05	0.00402371	16.754	16.054
OS05T0526800-01	OS05G0526800	-	5:26192928-26194748	10.9594	3.31171	1.72652	5e-05	0.00402371	18.6007	17.3798
OS01T0306800-01	OS01G0306800	-	1:11412153-11421047	10.9657	6.59525	0.733498	0.00035	0.0178645	8.28572	10.2239
OS01T0221300-01	OS01G0221300	-	1:6642664-6645159	10.9669	4.80167	1.19155	5e-05	0.00402371	5.97069	6.15964
OS11T0648800-01	OS11G0648800	-	11:25834202-25836698	11.092	18.1218	-0.70821	0.00025	0.0139401	7.24572	5.57982
OS10T0507600-01	OS10G0507600	-	10:19415609-19418684	11.1635	6.96203	0.681203	0.0004	0.0196256	14.8762	10.9791
OS10T0523100-01	OS10G0523100	-	10:20295333-20299457	11.1917	4.26793	1.39082	5e-05	0.00402371	3.46323	13.8473
OS07T0411200-01	OS07G0411200	-	7:12882110-12883584	11.2755	4.1378	1.44626	0.0013	0.0454493	2.45346	3.33499
OS10T0513300-01	OS10G0513300	-	10:19801016-19803765	11.325	6.19571	0.870172	5e-05	0.00402371	11.3567	10.236
OS03T0333800-01	OS03G0333800	-	3:12334544-12337463	11.335	3.81302	1.57177	5e-05	0.00402371	12.033	6.94358
OS06T0320000-01	OS06G0320000	-	6:12431772-12432551	11.3478	28.9345	-1.35038	5e-05	0.00402371	7.56248	15.4327
OS04T0560700-01	OS04G0560700	-	4:28084096-28085839	11.5371	23.5994	-1.03248	5e-05	0.00402371	23.8831	17.5109
OS01T0189800-01	OS01G0189800	-	1:4796154-4798454	11.564	6.07526	0.928619	5e-05	0.00402371	12.4142	8.72961
OS09T0442300-01	OS09G0442300	-	9:16439141-16443578	11.5729	17.8108	-0.622007	0.00075	0.0303465	11.1401	11.6148
OS05T0496500-01	OS05G0496500	-	5:24383179-24387337	11.6505	6.6623	0.806295	0.0002	0.0118569	16.9905	11.2886
OS02T0249800-01	OS02G0249800	GLUB1-A	2:8458663-8460633	11.6593	43.0245	-1.88368	5e-05	0.00402371	20.5743	15.3329
OS06T0134466-01	OS06G0134466	-	6:1849975-1853673	11.7422	3.82849	1.61685	5e-05	0.00402371	35.5785	14.7447
OS02T0831600-01	OS02G0831600	AGO1C	2:35761331-35768388	11.7473	7.25449	0.695386	0.0001	0.00704569	5.75764	5.25442
OS01T0631400-01	OS01G0631400	-	1:25257000-25263141	11.7667	6.79181	0.792846	0.0001	0.00704569	8.64939	7.23465
OS07T0673200-01	OS07G0673200	-	7:28452750-28456565	11.7668	17.1428	-0.542875	0.00075	0.0303465	6.71544	10.519
OS02T0777950-01	OS02G0777950	-	2:32932385-32932924	11.8786	1.96179	2.59813	5e-05	0.00402371	11.3764	13.2588
OS11T0102600-01	OS11G0102600	-	11:100871-104097	11.9827	5.64156	1.08679	5e-05	0.00402371	12.4296	9.28881
OS08T0562600-03	OS08G0562600	-	8:28170522-28172296	12.0954	6.70499	0.851145	0.0001	0.00704569	12.009	8.58582
OS05T0518300-01	OS05G0518300	-	5:25682954-25685052	12.1418	4.27892	1.50467	5e-05	0.00402371	17.8218	15.7499
OS12T0577800-01	OS12G0577800	-	12:23892673-23898184	12.2108	19.9416	-0.707632	5e-05	0.00402371	3.95517	5.6453
OS04T0105000-01	OS04G0105000	-	4:321280-328894	12.3707	8.61472	0.522054	0.00115	0.0415975	4.29577	4.0719
OS07T0607400-01	OS07G0607400	-	7:24961189-24964182	12.3709	20.9302	-0.75863	5e-05	0.00402371	9.95554	11.9718
OS11T0704700-01	OS11G0704700	-	11:28846126-28852901	12.3982	8.16766	0.602138	0.0007	0.029138	3.53382	3.57324
OS06T0147800-01	OS06G0147800	-	6:2498862-2502887	12.4271	5.31529	1.22527	5e-05	0.00402371	17.0861	16.9489
OS03T0749500-01	OS03G0749500	-	3:30883129-30887955	12.4349	22.8946	-0.880606	0.0004	0.0196256	23.2577	19.5886
OS05T0195000-01	OS05G0195000	-	5:5818085-5821365	12.4763	5.36087	1.21865	5e-05	0.00402371	10.0083	7.74841
OS11T0141000-02	OS11G0141000	-	11:1894737-1898886	12.565	4.37542	1.52191	5e-05	0.00402371	9.98968	10.0754
OS02T0501350-01	OS02G0501350	-	2:17718577-17720440	12.5828	1.92714	2.70692	5e-05	0.00402371	5.74331	5.23874
OS04T0372750-00	OS04G0372750	-	4:18171103-18171646	12.68	25.567	-1.01172	0.0001	0.00704569	17.2894	19.1563
OS09T0514550-00	OS09G0514550	-	9:20031960-20037613	12.7277	5.87967	1.11417	0.0007	0.029138	15.7621	16.5369
OS07T0108350-00	OS07G0108350	-	7:446194-451249	12.7317	57.9341	-2.18598	0.00045	0.0213449	28.9857	26.1142
OS05T0580900-02	OS05G0580900	-	5:28900487-28912194	12.7583	4.36033	1.54893	5e-05	0.00402371	11.969	12.3588
OS06T0334400-01	OS06G0334400	CDKF-1	6:13302561-13306574	12.7591	20.1295	-0.657791	0.0003	0.0160058	5.49976	4.65281
OS12T0507500-00	OS12G0507500	-	12:19492146-19492760	12.7606	3.50775	1.86308	5e-05	0.00402371	8.13518	5.35624
OS07T0642600-01	OS07G0642600	-	7:26754721-26757533	12.7753	21.5428	-0.753845	5e-05	0.00402371	8.25944	11.169
OS11T0249900-01	OS11G0249900	-	11:8095786-8099539	12.862	20.0716	-0.642041	0.00035	0.0178645	10.4298	6.90705
OS03T0184700-01	OS03G0184700	-	3:4446727-4449163	12.8658	22.2084	-0.787568	5e-05	0.00402371	27.6311	23.491
OS12T0178200-01	OS12G0178200	APX5	12:3960527-3964001	12.8709	4.65306	1.46786	5e-05	0.00402371	7.96379	13.79
OS04T0286400-01	OS04G0286400	-	4:12382066-12382868	12.9119	1.76228	2.87318	0.0002	0.0118569	10.3162	7.50773
OS06T0138700-01	OS06G0138700	-	6:2043907-2048319	12.9134	5.0665	1.34981	0.0003	0.0160058	4.16927	3.71713
OS07T0258100-01	OS07G0258100	-	7:8930094-8931923	12.9592	2.36356	2.45494	5e-05	0.00402371	12.8797	14.9454
OS05T0121800-01	OS05G0121800	-	5:1195080-1199226	12.9997	8.47118	0.617839	5e-05	0.00402371	6.38032	6.13327
OS05T0460900-00	OS05G0460900	-	5:22638485-22639041	13.0925	32.8979	-1.32925	0.0002	0.0118569	18.9847	17.779
OS01T0786900-01	OS01G0786900	-	1:33368984-33374621	13.1244	18.6857	-0.509689	0.0004	0.0196256	9.55442	9.87314
OS03T0206600-01	OS03G0206600	-	3:5586001-5588859	13.1291	21.0694	-0.682383	0.0002	0.0118569	15.5693	16.0214
OS07T0466200-01	OS07G0466200	-	7:16512416-16521870	13.1326	8.36389	0.650908	0.00025	0.0139401	18.1142	14.9192
OS12T0593000-01	OS12G0593000	-	12:24872483-24877348	13.1399	20.8914	-0.668953	5e-05	0.00402371	6.3176	8.27627
OS05T0362500-01	OS05G0362500	-	5:17315797-17316697	13.145	5.35825	1.29468	5e-05	0.00402371	9.08455	8.74227
OS12T0121400-00	OS12G0121400	-	12:1012304-1015316	13.1806	20.9767	-0.670376	0.0012	0.0428553	7.74537	8.42155
OS06T0625700-01	OS06G0625700	CSLA9	6:25231213-25238208	13.2089	6.15576	1.1015	0.0001	0.00704569	4.6278	6.52225
OS05T0367900-01	OS05G0367900	-	5:17664404-17665461	13.3393	4.59731	1.53682	5e-05	0.00402371	4.40649	4.82994
OS08T0538300-01	OS08G0538300	-	8:26909126-26913494	13.3629	6.91214	0.951029	5e-05	0.00402371	15.3549	12.4484
OS10T0462200-01	OS10G0462200	-	10:17006000-17006724	13.4213	29.82	-1.15175	5e-05	0.00402371	10.9316	10.7898
OS05T0178600-01	OS05G0178600	IAA15	5:4681467-4684497	13.5244	8.44016	0.680219	0.0013	0.0454493	6.42693	9.49886
OS05T0102500-02	OS05G0102500	-	5:149963-152034	13.5438	25.7219	-0.925371	0.0003	0.0160058	4.30409	6.90638
OS03T0733500-00	OS03G0733500	-	3:30039116-30043042	13.6191	24.623	-0.854379	5e-05	0.00402371	12.2238	11.3888
OS11T0297000-01	OS11G0297000	-	11:10925274-10926515	13.6223	4.57509	1.5741	5e-05	0.00402371	9.02834	8.56936
OS06T0523100-01	OS06G0523100	-	6:19318793-19320654	13.6356	21.5646	-0.661286	0.0008	0.0319738	3.98395	3.11255
OS06T0607100-01	OS06G0607100	-	6:24139349-24142390	13.7329	7.77983	0.819826	0.001	0.0376503	17.8833	18.4464
OS01T0698000-02	OS01G0698000	-	1:28881514-28882954	13.7686	8.45217	0.703993	5e-05	0.00402371	11.2292	10.8935
OS04T0532800-01	OS04G0532800	-	4:26637815-26640661	13.7714	23.3143	-0.759534	5e-05	0.00402371	71.3024	64.2113
OS05T0414600-01	OS05G0414600	-	5:20278635-20281928	13.8496	8.43736	0.714984	5e-05	0.00402371	7.63412	8.78113
OS01T0955000-02	OS01G0955000	-	1:42063260-42067784	13.9306	8.54431	0.70522	5e-05	0.00402371	16.8192	14.1871
OS06T0664100-01	OS06G0664100	-	6:27425717-27427845	13.9576	6.30068	1.14747	0.00045	0.0213449	5.88105	10.0351
OS05T0553800-01	OS05G0553800	-	5:27534279-27539310	14.0485	8.1881	0.778814	5e-05	0.00402371	19.0187	12.9105
OS09T0565600-01	OS09G0565600	-	9:22536630-22540738	14.0959	9.03774	0.64124	0.00045	0.0213449	19.9166	23.8528
OS10T0430800-01	OS10G0430800	-	10:15338210-15341263	14.1203	7.78531	0.858941	5e-05	0.00402371	10.304	11.8853
OS01T0540800-01	OS01G0540800	-	1:19874747-19881638	14.151	4.84949	1.54499	5e-05	0.00402371	7.75563	5.7304
OS11T0303500-01	OS11G0303500	-	11:11411523-11414063	14.329	21.4578	-0.58256	5e-05	0.00402371	6.39495	5.94966
OS05T0364600-01	OS05G0364600	-	5:17446136-17453102	14.3331	8.84213	0.696886	0.0009	0.0347903	5.38228	5.19552
OS03T0722700-01	OS03G0722700	-	3:29323874-29326305	14.3586	7.8271	0.875361	0.00055	0.0247664	11.3374	17.9185
OS08T0416100-01	OS08G0416100	-	8:19898591-19907743	14.4769	10.0698	0.523708	0.00105	0.0389966	22.7571	15.4013
OS09T0560800-01	OS09G0560800	-	9:22281490-22284167	14.5049	5.86081	1.30737	5e-05	0.00402371	37.7293	26.6582
OS01T0951200-01	OS01G0951200	UMPS1	1:41887066-41890848	14.57	8.11433	0.844461	5e-05	0.00402371	4.95719	6.30704
OS04T0579200-01	OS04G0579200	-	4:29213354-29214344	14.5816	24.5494	-0.751538	5e-05	0.00402371	11.1297	11.2294
OS02T0672700-01	OS02G0672700	-	2:27369141-27371727	14.735	9.46774	0.638159	0.0013	0.0454493	18.5229	18.9535
OS07T0249900-01	OS07G0249900	-	7:8334408-8335722	14.8258	23.0099	-0.634138	0.0007	0.029138	10.3702	11.4812
OS06T0704000-01	OS06G0704000	-	6:29727334-29731920	14.8378	21.2811	-0.520289	0.0006	0.0263389	4.70051	4.17699
OS01T0174900-01	OS01G0174900	GRXS1	1:3842778-3845436	14.8391	3.74721	1.98551	5e-05	0.00402371	10.6798	4.56978
OS09T0386500-01	OS09G0386500	-	9:13181329-13184736	14.8568	28.0525	-0.917009	5e-05	0.00402371	19.7814	12.5217
OS12T0615800-01	OS12G0615800	-	12:26124064-26126841	14.91	10.3467	0.527104	0.0009	0.0347903	13.7558	11.1596
OS05T0160600-01	OS05G0160600	-	5:3561006-3570684	14.9278	7.4837	0.996175	5e-05	0.00402371	6.73379	7.61933
OS04T0599100-01	OS04G0599100	-	4:30224487-30230523	14.9803	23.1257	-0.626433	0.00015	0.00953422	42.8942	35.4707
OS03T0736900-01	OS03G0736900	-	3:30204127-30204899	15.0355	28.3117	-0.913031	5e-05	0.00402371	16.8528	11.436
OS09T0514500-00	OS09G0514500	-	9:20031960-20037613	15.0414	7.05308	1.09262	5e-05	0.00402371	15.7621	16.5369
OS10T0530900-01	OS10G0530900	GSTU6	10:20633316-20634928	15.0516	9.01098	0.740164	0.0005	0.023079	15.8536	17.221
OS01T0812800-01	OS01G0812800	-	1:34550415-34552611	15.0626	6.89111	1.12817	0.0012	0.0428553	16.1989	7.88993
OS02T0179800-00	OS02G0179800	-	2:4432917-4438267	15.0677	21.0011	-0.479001	0.00075	0.0303465	10.5179	11.546
OS01T0621500-00	OS01G0621500	-	1:24774160-24774574	15.1356	37.0218	-1.29043	0.00045	0.0213449	8.20985	9.59617
OS04T0692900-01	OS04G0692900	-	4:35467371-35471465	15.2508	9.30474	0.712849	0.00045	0.0213449	19.5728	13.6903
OS03T0204900-01	OS03G0204900	-	3:5481503-5482358	15.2904	7.86028	0.959973	5e-05	0.00402371	14.8078	17.4374
OS07T0178900-01	OS07G0178900	-	7:4150999-4156036	15.4483	9.63197	0.681545	0.0003	0.0160058	7.83263	29.7701
OS11T0543800-01	OS11G0543800	-	11:19971043-19972011	15.4665	7.73849	0.999025	5e-05	0.00402371	3.13948	3.0691
OS03T0126000-01	OS03G0126000	-	3:1484211-1490594	15.4993	9.83818	0.655736	0.00035	0.0178645	3.52146	2.58539
OS01T0934100-01	OS01G0934100	-	1:40973409-40974780	15.5129	26.2642	-0.759629	5e-05	0.00402371	15.838	14.0758
OS04T0577800-01	OS04G0577800	-	4:29124647-29126984	15.539	5.92222	1.39168	0.0004	0.0196256	15.532	16.9015
OS02T0302900-01	OS02G0302900	-	2:11758501-11762733	15.5885	9.32661	0.741054	5e-05	0.00402371	13.9707	16.246
OS01T0913300-01	OS01G0913300	-	1:39810306-39819555	15.6055	2.36175	2.72413	0.0011	0.0402924	13.0443	10.4637
OS11T0272800-01	OS11G0272800	-	11:9633316-9633699	15.6218	2.00259	2.96362	5e-05	0.00402371	10.4964	10.0156
OS05T0551600-01	OS05G0551600	-	5:27417895-27419058	15.7873	28.8564	-0.870127	5e-05	0.00402371	13.0805	9.42573
OS05T0218100-01	OS05G0218100	-	5:7271690-7272578	15.8101	32.8435	-1.05476	5e-05	0.00402371	7.95392	7.07585
OS03T0582000-02	OS03G0582000	-	3:21392896-21394893	15.8466	28.1217	-0.827514	0.0001	0.00704569	19.7973	13.5447
OS01T0856900-01	OS01G0856900	-	1:37021543-37023529	15.8858	32.5592	-1.03533	5e-05	0.00402371	13.9861	13.8265
OS05T0232700-01	OS05G0232700	-	5:8046788-8047587	15.9189	10.3217	0.625057	0.0009	0.0347903	12.1769	10.8815
OS02T0256800-00	OS02G0256800	-	2:8854326-8854985	16.054	3.27832	2.29191	0.00055	0.0247664	38.4753	29.6802
OS07T0281000-01	OS07G0281000	-	7:10678738-10683090	16.0752	36.4107	-1.17952	5e-05	0.00402371	14.2538	6.72907
OS01T0888500-01	OS01G0888500	-	1:38618767-38621877	16.0838	10.7286	0.584156	0.0006	0.0263389	7.63919	8.70894
OS07T0592000-01	OS07G0592000	-	7:24125332-24127487	16.0877	25.8297	-0.683069	0.0001	0.00704569	8.22438	6.50597
OS09T0309900-01	OS09G0309900	-	9:8214795-8216500	16.1277	9.07048	0.830294	0.0005	0.023079	7.37191	6.79592
OS05T0583100-01	OS05G0583100	-	5:29019587-29024098	16.2699	7.04547	1.20743	5e-05	0.00402371	10.2127	13.1774
OS02T0582400-01	OS02G0582400	-	2:22459390-22462753	16.306	6.36455	1.35727	5e-05	0.00402371	13.0486	28.5999
OS01T0925200-01	OS01G0925200	-	1:40563532-40566329	16.3083	10.9849	0.570089	0.00115	0.0415975	3.4693	4.6476
OS09T0436700-01	OS09G0436700	-	9:16078812-16084120	16.4242	9.69922	0.759882	5e-05	0.00402371	17.3827	22.2836
OS08T0414600-01	OS08G0414600	-	8:19826774-19829667	16.5422	6.35546	1.38008	5e-05	0.00402371	4.24658	11.7128
OS01T0112500-01	OS01G0112500	-	1:648287-651877	16.5683	27.1559	-0.712837	0.00045	0.0213449	8.11016	12.8107
OS12T0615900-01	OS12G0615900	-	12:26128860-26130743	16.6268	6.9341	1.26173	5e-05	0.00402371	13.3743	10.4399
OS10T0369750-00	OS10G0369750	-	10:11605193-11607432	16.6332	25.0638	-0.591545	0.00105	0.0389966	6.90708	6.82474
OS01T0751600-01	OS01G0751600	-	1:31524163-31527114	16.7193	26.9596	-0.689279	0.00045	0.0213449	13.9458	14.1345
OS09T0467700-01	OS09G0467700	-	9:17773478-17774354	16.8185	1.70451	3.30262	5e-05	0.00402371	13.3442	10.0698
OS11T0508600-01	OS11G0508600	SWEET14	11:18171706-18174478	16.8452	29.2501	-0.796105	0.0001	0.00704569	3.77119	3.90052
OS02T0621500-01	OS02G0621500	-	2:24728392-24733113	16.8779	24.4331	-0.533697	0.0014	0.0480501	2.42017	2.67589
OS04T0592600-01	OS04G0592600	-	4:29975250-29977845	16.9631	26.1871	-0.62646	0.00035	0.0178645	22.2382	16.1842
OS05T0577700-01	OS05G0577700	-	5:28760239-28763686	16.9795	26.1532	-0.623189	0.00025	0.0139401	29.773	32.7962
OS07T0674700-01	OS07G0674700	-	7:28537616-28540104	16.992	8.00792	1.08535	0.00105	0.0389966	13.9426	16.3503
OS02T0690800-02	OS02G0690800	-	2:28362826-28366903	17.0119	31.0335	-0.867279	5e-05	0.00402371	10.6218	15.5496
OS07T0198300-01	OS07G0198300	-	7:5313827-5318057	17.0315	10.5383	0.692567	0.0003	0.0160058	5.44365	7.01069
OS03T0259100-01	OS03G0259100	-	3:8396568-8397410	17.0531	34.4342	-1.01381	5e-05	0.00402371	3.81617	2.62283
OS08T0142500-01	OS08G0142500	-	8:2344051-2344747	17.1011	4.15746	2.04031	5e-05	0.00402371	12.9434	9.53111
OS03T0151900-02	OS03G0151900	-	3:2857178-2860218	17.1972	37.6116	-1.129	5e-05	0.00402371	12.5346	13.7837
OS09T0436400-01	OS09G0436400	-	9:16049212-16059278	17.2075	10.739	0.680185	0.0008	0.0319738	13.8567	21.967
OS12T0176300-01	OS12G0176300	-	12:3870943-3871559	17.3017	5.54952	1.64048	5e-05	0.00402371	14.8137	9.28426
OS09T0560500-01	OS09G0560500	-	9:22272961-22274888	17.3241	9.27558	0.901272	5e-05	0.00402371	41.6437	25.3771
OS05T0415700-01	OS05G0415700	-	5:20314679-20321520	17.4336	25.919	-0.572138	0.0008	0.0319738	14.8989	8.71409
OS02T0538900-01	OS02G0538900	-	2:19962639-19967923	17.4474	10.4698	0.736773	5e-05	0.00402371	11.4206	8.82384
OS03T0687700-01	OS03G0687700	-	3:27444694-27445609	17.4626	10.4057	0.746892	0.00025	0.0139401	6.20527	8.82651
OS08T0175200-01	OS08G0175200	-	8:4385768-4388881	17.5044	11.8331	0.564886	0.0007	0.029138	19.6444	28.0944
OS07T0608200-01	OS07G0608200	-	7:24996739-25001214	17.5675	30.0803	-0.775909	5e-05	0.00402371	11.4809	16.069
OS12T0207500-00	OS12G0207500	-	12:5612065-5613106	17.711	46.0052	-1.37716	5e-05	0.00402371	6.39014	8.03144
OS06T0606800-01	OS06G0606800	-	6:24089887-24096110	17.7191	10.8031	0.713868	0.00135	0.0467138	11.2949	14.8382
OS06T0329350-01	OS06G0329350	-	6:13010099-13010587	17.7423	2.69438	2.71917	0.00015	0.00953422	6.39382	4.6252
OS12T0157700-00	OS12G0157700	-	12:2869476-2870846	17.7988	28.5017	-0.679267	0.00095	0.0362801	27.705	33.8059
OS04T0642100-01	OS04G0642100	-	4:32684560-32687566	17.8047	33.2234	-0.89994	5e-05	0.00402371	8.37559	5.8041
OS06T0125200-01	OS06G0125200	-	6:1361367-1362505	17.9593	6.49372	1.46761	5e-05	0.00402371	15.8727	12.0625
OS01T0168500-01	OS01G0168500	-	1:3505758-3510343	18.0867	27.4467	-0.601706	0.00035	0.0178645	2.37715	2.46794
OS07T0196900-01	OS07G0196900	-	7:5249180-5251071	18.1055	28.8621	-0.672747	0.0001	0.00704569	10.6418	10.6276
OS07T0543700-01	OS07G0543700	-	7:21520376-21522053	18.1662	0.80767	4.49135	5e-05	0.00402371	3.26432	2.69084
OS05T0540300-01	OS05G0540300	-	5:26835674-26840306	18.1821	11.8466	0.618045	5e-05	0.00402371	14.1611	13.0444
OS08T0430100-01	OS08G0430100	-	8:20790426-20794614	18.1968	31.5953	-0.796026	5e-05	0.00402371	6.43809	12.4327
OS02T0768750-00	OS02G0768750	-	2:32384719-32389459	18.2026	25.5153	-0.487219	0.00105	0.0389966	14.8359	14.328
OS09T0243200-01	OS09G0243200	-	9:3236284-3236983	18.2575	38.0477	-1.05932	5e-05	0.00402371	6.05848	9.75042
OS01T0219600-00	OS01G0219600	GLU7	1:6541007-6544461	18.2887	9.94144	0.879421	5e-05	0.00402371	9.25648	9.18829
OS02T0699500-01	OS02G0699500	-	2:28771384-28772070	18.3371	7.80036	1.23315	0.00055	0.0247664	12.7739	14.1062
OS12T0158600-00	OS12G0158600	-	12:2928081-2934406	18.3836	29.286	-0.67179	0.00045	0.0213449	10.3341	13.0694
OS04T0518100-01	OS04G0518100	-	4:25906877-25910059	18.4937	35.9278	-0.958065	5e-05	0.00402371	34.8158	26.4879
OS02T0232900-01	OS02G0232900	NIP1-1	2:7516237-7519231	18.6944	10.7151	0.802955	5e-05	0.00402371	11.3804	20.6243
OS04T0244500-01	OS04G0244500	-	4:9347670-9359330	18.7034	11.7576	0.669706	0.0001	0.00704569	13.5332	9.39898
OS03T0359700-01	OS03G0359700	-	3:13975001-13981417	18.8235	29.1025	-0.628608	0.0004	0.0196256	6.74591	7.18712
OS02T0530300-01	OS02G0530300	SAP5	2:19488187-19488930	18.8671	35.7912	-0.92373	5e-05	0.00402371	15.4435	16.3884
OS12T0552700-01	OS12G0552700	-	12:22459822-22461947	18.8716	10.0638	0.907052	5e-05	0.00402371	5.55832	2.40622
OS09T0272500-01	OS09G0272500	-	9:5445590-5450231	18.9649	8.15545	1.2175	5e-05	0.00402371	4.40154	4.81802
OS12T0210800-01	OS12G0210800	-	12:5801533-5807232	19.0057	12.6177	0.590981	0.00075	0.0303465	5.50383	4.24315
OS10T0464100-01	OS10G0464100	-	10:17120643-17124734	19.1894	13.4785	0.50965	0.0014	0.0480501	7.90949	8.74475
OS11T0183700-01	OS11G0183700	-	11:4220838-4229441	19.2486	10.604	0.860143	5e-05	0.00402371	9.31592	19.9109
OS11T0116300-01	OS11G0116300	-	11:729513-732755	19.3163	35.2412	-0.867445	0.0004	0.0196256	15.0736	14.2971
OS05T0414501-01	OS05G0414501	-	5:20277235-20278478	19.3848	12.1039	0.679463	5e-05	0.00402371	7.72902	9.10031
OS04T0645600-01	OS04G0645600	-	4:32855656-32860277	19.4034	44.2734	-1.19013	5e-05	0.00402371	17.4116	11.432
OS12T0498300-01	OS12G0498300	-	12:18908848-18912892	19.4617	28.1717	-0.533613	0.00035	0.0178645	4.0672	3.52408
OS07T0258700-01	OS07G0258700	-	7:8989135-8992724	19.4713	29.1586	-0.582568	0.0006	0.0263389	17.0948	12.8093
OS12T0274700-02	OS12G0274700	RBCS	12:10080504-10081588	19.4962	35.9764	-0.883859	0.00025	0.0139401	3.64854	2.69284
OS12T0183100-01	OS12G0183100	-	12:4209289-4213112	19.5243	35.2558	-0.852589	0.0002	0.0118569	2.49934	2.63592
OS08T0400300-01	OS08G0400300	-	8:19094905-19098835	19.5294	30.1686	-0.627397	0.0007	0.029138	15.577	13.6593
OS09T0494200-02	OS09G0494200	-	9:19148041-19149871	19.6038	30.6267	-0.643653	0.0002	0.0118569	9.60165	10.2181
OS03T0203800-01	OS03G0203800	CYCD5-3	3:5441844-5444188	19.6333	11.1054	0.822038	5e-05	0.00402371	13.9613	11.2491
OS03T0655100-00	OS03G0655100	-	3:25547398-25548779	19.6426	34.9422	-0.830984	0.0001	0.00704569	2.55171	3.76543
OS09T0376800-01	OS09G0376800	-	9:12646003-12650074	19.7547	32.9649	-0.738736	5e-05	0.00402371	6.38137	8.71363
OS02T0152400-01	OS02G0152400	-	2:2874950-2876254	19.7677	12.2824	0.686553	0.0008	0.0319738	10.683	12.6042
OS09T0428900-01	OS09G0428900	-	9:15583193-15586475	19.8203	4.29879	2.20497	5e-05	0.00402371	26.229	18.1148
OS01T0541000-01	OS01G0541000	-	1:19882056-19885523	20.2852	6.45994	1.65083	5e-05	0.00402371	7.39788	6.15972
OS03T0332900-01	OS03G0332900	-	3:12288224-12291510	20.3172	31.0802	-0.613297	0.00025	0.0139401	14.9672	8.95477
OS03T0776900-01	OS03G0776900	-	3:32208930-32210830	20.3611	8.49256	1.26154	0.0007	0.029138	20.3817	12.1761
OS10T0413500-01	OS10G0413500	-	10:14428233-14432381	20.3994	30.9094	-0.599519	0.0012	0.0428553	9.42012	18.1689
OS03T0291500-01	OS03G0291500	-	3:10116218-10124384	20.3999	31.508	-0.627158	0.0009	0.0347903	7.96112	7.02769
OS04T0113800-01	OS04G0113800	-	4:835515-837306	20.406	12.0173	0.763876	0.00065	0.0278815	4.89713	3.60739
OS01T0924600-01	OS01G0924600	-	1:40483305-40485494	20.4627	30.2718	-0.564979	0.00015	0.00953422	8.05837	7.02536
OS05T0103600-01	OS05G0103600	-	5:197717-201616	20.5176	11.5843	0.824695	5e-05	0.00402371	3.79071	5.65688
OS01T0976600-01	OS01G0976600	COQ5	1:43159519-43162849	20.5687	11.8973	0.789809	5e-05	0.00402371	11.5501	21.0947
OS07T0599600-02	OS07G0599600	-	7:24472508-24473579	20.6924	68.2216	-1.72112	5e-05	0.00402371	2.65381	1.8186
OS11T0512100-01	OS11G0512100	-	11:18294408-18296934	20.823	38.286	-0.878635	5e-05	0.00402371	3.46065	9.83237
OS01T0159300-01	OS01G0159300	-	1:3100293-3105226	20.8272	31.1205	-0.579399	0.0001	0.00704569	1.99118	1.7978
OS08T0180000-02	OS08G0180000	-	8:4676291-4680426	20.8277	33.6903	-0.693833	0.00065	0.0278815	8.80853	7.37918
OS02T0742200-02	OS02G0742200	RAC3	2:31084452-31088184	20.8749	35.9735	-0.78517	5e-05	0.00402371	13.1993	18.7567
OS02T0799600-01	OS02G0799600	-	2:34053181-34053790	20.8858	12.2375	0.77121	0.00135	0.0467138	10.003	12.9832
OS10T0464500-00	OS10G0464500	-	10:17140935-17145821	20.9441	35.0252	-0.741848	5e-05	0.00402371	12.421	10.2689
OS02T0594232-00	OS02G0594232	-	2:23008658-23011151	20.9847	53.0163	-1.3371	5e-05	0.00402371	10.8236	11.0202
OS01T0629750-00	OS01G0629750	-	1:25146731-25147447	21.015	5.92253	1.82713	5e-05	0.00402371	10.3692	7.60593
OS12T0102100-01	OS12G0102100	-	12:93042-95765	21.0195	10.3118	1.02743	5e-05	0.00402371	7.88261	7.60855
OS09T0495500-01	OS09G0495500	-	9:19185854-19187966	21.0255	9.91042	1.08512	5e-05	0.00402371	7.10642	11.912
OS08T0320000-01	OS08G0320000	-	8:13919938-13925444	21.0955	14.5065	0.540229	0.0004	0.0196256	6.46833	7.02392
OS02T0802301-01	OS02G0802301	-	2:34204227-34206620	21.2601	6.32884	1.74813	5e-05	0.00402371	14.1031	10.0494
OS08T0152600-01	OS08G0152600	-	8:3013806-3016330	21.3168	31.7199	-0.573394	0.00095	0.0362801	4.4339	7.37713
OS02T0823100-01	OS02G0823100	PIP1-3	2:35349672-35351221	21.4122	38.4863	-0.845908	0.0001	0.00704569	3.96759	6.03597
OS06T0159600-01	OS06G0159600	-	6:3042189-3046129	21.4396	8.94107	1.26176	5e-05	0.00402371	17.526	14.1157
OS05T0532600-01	OS05G0532600	-	5:26418687-26419417	21.6187	10.9153	0.985925	0.00015	0.00953422	10.3568	12.4507
OS01T0967800-01	OS01G0967800	-	1:42684941-42689080	21.7139	7.26897	1.5788	5e-05	0.00402371	14.3995	14.3935
OS04T0587200-00	OS04G0587200	-	4:29656076-29656696	21.7142	10.4869	1.05006	5e-05	0.00402371	7.41079	7.42581
OS03T0126900-01	OS03G0126900	-	3:1522340-1523328	21.8252	36.9468	-0.759451	0.00045	0.0213449	7.33444	6.24949
OS11T0512200-00	OS11G0512200	-	11:18301325-18301992	21.9042	51.5447	-1.23462	5e-05	0.00402371	3.85846	9.15375
OS03T0787500-00	OS03G0787500	-	3:32715360-32716307	22.0343	61.2069	-1.47395	5e-05	0.00402371	16.8148	12.9127
OS06T0134800-01	OS06G0134800	-	6:1872645-1875893	22.2325	12.1361	0.873359	5e-05	0.00402371	10.783	11.4543
OS03T0343800-00	OS03G0343800	-	3:12809225-12809783	22.2403	48.1997	-1.11585	5e-05	0.00402371	24.9143	20.1023
OS03T0698900-02	OS03G0698900	-	3:28015014-28018854	22.283	37.1703	-0.738211	0.00025	0.0139401	7.05504	9.62669
OS03T0253100-01	OS03G0253100	-	3:8067629-8071826	22.3103	15.342	0.54022	0.00095	0.0362801	7.8997	5.95351
OS04T0643000-01	OS04G0643000	-	4:32726343-32730766	22.316	32.6947	-0.550982	0.0003	0.0160058	10.6677	8.25928
OS11T0513900-01	OS11G0513900	-	11:18382052-18390444	22.7686	10.9303	1.0587	5e-05	0.00402371	7.50665	11.9207
OS08T0548300-01	OS08G0548300	-	8:27502002-27504972	22.884	34.8757	-0.60788	0.00015	0.00953422	7.79193	7.51537
OS01T0651000-01	OS01G0651000	-	1:26290149-26292389	22.9331	7.63939	1.5859	5e-05	0.00402371	12.5266	19.186
OS03T0762400-01	OS03G0762400	-	3:31530814-31533502	22.9883	44.3791	-0.948978	5e-05	0.00402371	19.511	16.0425
OS03T0832200-01	OS03G0832200	-	3:34952199-34955905	22.9998	13.2735	0.793073	5e-05	0.00402371	16.7655	19.044
OS02T0602300-02	OS02G0602300	-	2:23572964-23575487	23.0284	8.19204	1.49112	5e-05	0.00402371	7.86247	7.78373
OS11T0210100-01	OS11G0210100	-	11:5699981-5702081	23.079	13.9073	0.730741	5e-05	0.00402371	4.05819	10.634
OS06T0138100-01	OS06G0138100	MSRA5	6:2028121-2030211	23.0825	49.6601	-1.10528	5e-05	0.00402371	14.4701	7.94367
OS01T0579800-01	OS01G0579800	-	1:22436021-22438392	23.1215	13.0694	0.823041	5e-05	0.00402371	22.5009	17.2607
OS08T0155000-01	OS08G0155000	-	8:3166770-3170553	23.1258	13.8023	0.744597	5e-05	0.00402371	3.57627	3.11573
OS02T0713400-01	OS02G0713400	NTRB	2:29550952-29554247	23.2492	13.8633	0.745909	5e-05	0.00402371	34.1699	25.378
OS01T0120700-01	OS01G0120700	-	1:1168736-1171126	23.3362	33.4668	-0.520162	0.0007	0.029138	17.1222	24.7804
OS04T0443750-00	OS04G0443750	-	4:22100237-22101910	23.4069	45.851	-0.970024	5e-05	0.00402371	12.7635	12.1274
OS06T0711800-01	OS06G0711800	-	6:30105939-30106833	23.8502	14.5203	0.715926	0.0003	0.0160058	5.54737	4.04698
OS10T0544500-01	OS10G0544500	-	10:21253584-21256612	23.9413	41.4703	-0.792576	0.00015	0.00953422	5.87422	4.4665
OS01T0184800-01	OS01G0184800	-	1:4493364-4497597	24.0317	8.26884	1.53918	5e-05	0.00402371	8.36246	11.3742
OS07T0162300-01	OS07G0162300	-	7:3324858-3329936	24.1413	14.3383	0.751631	5e-05	0.00402371	17.1603	13.941
OS08T0182400-01	OS08G0182400	-	8:4817966-4820693	24.1787	4.651	2.37812	5e-05	0.00402371	8.4197	7.04356
OS04T0244400-01	OS04G0244400	-	4:9336867-9345274	24.3559	12.7995	0.928185	5e-05	0.00402371	6.02559	5.04316
OS09T0427551-01	OS09G0427551	-	9:15532891-15536088	24.4924	13.0398	0.90942	5e-05	0.00402371	14.339	19.8814
OS05T0569400-01	OS05G0569400	-	5:28342689-28345103	24.6058	42.009	-0.771698	0.00025	0.0139401	9.67174	10.0581
OS12T0298600-00	OS12G0298600	-	12:11862662-11865799	24.7555	37.0282	-0.580873	0.0007	0.029138	6.11485	4.88001
OS10T0541200-01	OS10G0541200	-	10:21126354-21130091	25.0381	36.4016	-0.53988	0.00025	0.0139401	7.21138	7.83525
OS02T0130600-01	OS02G0130600	-	2:1595032-1599311	25.0593	37.7232	-0.590106	5e-05	0.00402371	23.3946	28.8525
OS06T0538900-01	OS06G0538900	-	6:20223915-20224692	25.1229	9.71915	1.3701	5e-05	0.00402371	2.22318	3.70914
OS03T0268300-01	OS03G0268300	-	3:8902742-8906318	25.3214	39.4902	-0.641136	0.00015	0.00953422	5.8835	6.96875
OS05T0158200-01	OS05G0158200	-	5:3424668-3428098	25.5052	14.7405	0.791008	5e-05	0.00402371	12.5969	9.58414
OS11T0216400-01	OS11G0216400	-	11:6088030-6091472	25.5101	16.1648	0.658219	5e-05	0.00402371	5.33926	8.10178
OS02T0722700-01	OS02G0722700	-	2:30011065-30015609	25.5123	37.8223	-0.568041	5e-05	0.00402371	12.8639	13.7518
OS07T0604800-01	OS07G0604800	UAM3	7:24773275-24776519	25.5382	14.5892	0.807754	5e-05	0.00402371	9.30343	8.94481
OS12T0582800-01	OS12G0582800	-	12:24191442-24197634	25.6855	36.8599	-0.521098	0.001	0.0376503	36.6996	28.1107
OS11T0183900-01	OS11G0183900	-	11:4247309-4251716	25.7263	6.80703	1.91814	5e-05	0.00402371	9.66551	21.0708
OS05T0477200-01	OS05G0477200	-	5:23477020-23478827	25.7948	49.9888	-0.954526	0.0001	0.00704569	20.747	16.5011
OS11T0126400-00	OS11G0126400	-	11:1202739-1206308	25.8081	46.4805	-0.848801	5e-05	0.00402371	10.6275	8.95263
OS01T0362533-01	OS01G0362533	-	1:14770805-14771426	25.8497	12.664	1.02942	5e-05	0.00402371	18.1157	19.1882
OS03T0773700-01	OS03G0773700	-	3:32079177-32082438	25.9761	36.2806	-0.482017	0.00145	0.0493648	16.657	14.2797
OS06T0142800-01	OS06G0142800	PRMT10	6:2247872-2250815	26.0107	15.3255	0.763174	5e-05	0.00402371	15.2528	22.5425
OS04T0662600-00	OS04G0662600	-	4:33809615-33812412	26.3811	49.9759	-0.921726	0.0005	0.023079	7.91841	9.34085
OS04T0576700-01	OS04G0576700	-	4:29065908-29069212	26.4435	63.4583	-1.2629	5e-05	0.00402371	12.5145	10.6134
OS10T0542100-01	OS10G0542100	MT21A	10:21168490-21169227	26.4717	49.8819	-0.914065	5e-05	0.00402371	9.11469	6.88627
OS04T0654700-01	OS04G0654700	-	4:33394484-33397972	26.5376	46.9472	-0.823	0.00095	0.0362801	17.5035	14.6967
OS08T0503000-01	OS08G0503000	-	8:24854284-24855659	26.565	10.456	1.3452	5e-05	0.00402371	16.6376	9.50641
OS07T0203300-01	OS07G0203300	-	7:5552534-5557133	26.7318	17.5034	0.61092	0.00015	0.00953422	10.216	10.1449
OS02T0749400-01	OS02G0749400	-	2:31495288-31495755	27.0085	43.4658	-0.686465	0.0006	0.0263389	20.2865	16.6169
OS12T0173400-01	OS12G0173400	-	12:3723691-3726842	27.0208	6.02801	2.16432	5e-05	0.00402371	4.97665	9.76391
OS03T0196800-01	OS03G0196800	-	3:5078247-5081710	27.0352	15.1343	0.837011	5e-05	0.00402371	17.3499	15.1404
OS11T0256200-01	OS11G0256200	-	11:8443219-8446079	27.2436	16.6469	0.710662	5e-05	0.00402371	9.30096	7.75611
OS01T0292200-01	OS01G0292200	-	1:10622950-10627532	27.3655	43.4361	-0.66654	0.0009	0.0347903	6.10682	8.13286
OS05T0129300-02	OS05G0129300	OsbZIP38	5:1717709-1719083	27.532	13.5551	1.02228	5e-05	0.00402371	4.11817	10.0492
OS11T0311100-01	OS11G0311100	-	11:11956177-11958426	27.6292	10.9285	1.3381	5e-05	0.00402371	9.01589	7.08454
OS06T0163400-01	OS06G0163400	PDIL1-5	6:3199375-3203918	27.6671	39.703	-0.521079	0.00065	0.0278815	26.4114	29.7274
OS06T0717800-02	OS06G0717800	-	6:30496479-30501195	27.9686	45.3497	-0.697286	0.00045	0.0213449	4.45319	4.20084
OS04T0624000-01	OS04G0624000	ATG8B	4:31716398-31719152	28.0067	47.6736	-0.767417	5e-05	0.00402371	12.8608	11.1568
OS07T0447800-01	OS07G0447800	-	7:15339012-15351042	28.2095	19.9748	0.497999	0.001	0.0376503	0.994026	15.9003
OS06T0651200-01	OS06G0651200	-	6:26659965-26660564	28.2404	45.4299	-0.68588	0.00125	0.0442664	18.3513	15.6611
OS06T0159450-00	OS06G0159450	-	6:3040364-3041231	28.5477	16.3256	0.806236	0.0001	0.00704569	19.479	15.0978
OS05T0102600-01	OS05G0102600	-	5:155357-160193	28.7008	44.5061	-0.632913	0.0005	0.023079	3.57404	6.59304
OS02T0255900-01	OS02G0255900	-	2:8825028-8825614	28.8034	9.49842	1.60048	5e-05	0.00402371	28.2586	20.9689
OS11T0523700-01	OS11G0523700	-	11:18922045-18925254	28.8694	44.8467	-0.635463	5e-05	0.00402371	4.37451	5.93166
OS02T0792900-03	OS02G0792900	-	2:33690790-33694134	29.1589	65.4729	-1.16696	0.0002	0.0118569	6.72289	7.08266
OS12T0170700-01	OS12G0170700	-	12:3592238-3597468	29.2898	13.8116	1.08451	5e-05	0.00402371	7.0057	9.98433
OS11T0255200-01	OS11G0255200	-	11:8373819-8374488	29.4237	12.3875	1.24809	0.00025	0.0139401	9.5222	15.3093
OS12T0145566-01	OS12G0145566	-	12:2240009-2241632	29.4806	5.62851	2.38894	5e-05	0.00402371	8.65304	7.13284
OS07T0584900-01	OS07G0584900	-	7:23721771-23724511	29.4947	46.503	-0.656868	5e-05	0.00402371	12.6975	13.3541
OS06T0186900-01	OS06G0186900	-	6:4388232-4391751	29.5414	12.9715	1.18739	5e-05	0.00402371	3.81943	8.57972
OS07T0556300-01	OS07G0556300	-	7:22187435-22189107	29.6058	44.3355	-0.582586	0.0002	0.0118569	13.2057	10.4664
OS02T0734600-02	OS02G0734600	-	2:30642391-30654596	29.6731	19.6779	0.592578	0.00115	0.0415975	12.9483	10.8833
OS12T0169000-00	OS12G0169000	-	12:3503312-3509337	29.8099	20.0495	0.572226	0.00075	0.0303465	9.1973	7.78883
OS04T0394500-00	OS04G0394500	-	4:19398837-19401348	29.811	14.7353	1.01656	5e-05	0.00402371	6.92654	6.01123
OS11T0551800-02	OS11G0551800	-	11:20518353-20520099	30.0772	47.4804	-0.65866	0.0002	0.0118569	4.72557	4.07696
OS04T0493400-01	OS04G0493400	-	4:24687752-24689297	30.211	18.5436	0.704154	0.00015	0.00953422	14.3235	17.7363
OS02T0625900-01	OS02G0625900	-	2:24953146-24960082	30.3432	20.6276	0.556796	0.001	0.0376503	3.52427	5.50231
OS06T0589700-01	OS06G0589700	-	6:23136423-23141129	30.4763	15.5619	0.969668	5e-05	0.00402371	10.4085	12.8863
OS06T0589500-01	OS06G0589500	-	6:23119058-23122162	30.8651	52.5163	-0.766789	0.00015	0.00953422	14.6684	10.9837
OS02T0565150-00	OS02G0565150	-	2:21457943-21458344	31.058	4.46064	2.79964	5e-05	0.00402371	12.4096	8.48268
OS07T0450000-02	OS07G0450000	-	7:15448860-15451411	31.5296	10.8666	1.5368	5e-05	0.00402371	1.62319	0.731145
OS07T0557100-01	OS07G0557100	-	7:22231026-22234551	31.5606	50.9272	-0.690313	0.00015	0.00953422	7.24697	5.71402
OS04T0445300-01	OS04G0445300	-	4:22205217-22205909	31.7231	16.7255	0.923488	5e-05	0.00402371	17.726	27.3477
OS10T0422075-00	OS10G0422075	-	10:14907908-14911829	32.0081	12.7321	1.32996	5e-05	0.00402371	24.5229	23.4325
OS06T0104300-01	OS06G0104300	-	6:297315-301778	32.0313	22.2895	0.523118	0.00135	0.0467138	12.515	29.2593
OS01T0134500-01	OS01G0134500	-	1:1888524-1892262	32.0533	18.9144	0.760987	5e-05	0.00402371	5.70526	3.95507
OS07T0625400-01	OS07G0625400	-	7:25904765-25905608	32.5692	6.96291	2.22574	5e-05	0.00402371	14.6901	14.051
OS02T0553600-01	OS02G0553600	-	2:20884276-20886475	32.75	53.7976	-0.716046	5e-05	0.00402371	4.79714	11.1806
OS02T0163300-01	OS02G0163300	-	2:3408035-3409023	32.9692	7.47641	2.1407	5e-05	0.00402371	4.82122	4.70134
OS04T0470100-01	OS04G0470100	-	4:23492939-23495299	33.04	53.4391	-0.693682	5e-05	0.00402371	21.0997	18.3236
OS06T0473800-00	OS06G0473800	-	6:15841908-15842484	33.0805	70.5805	-1.09329	5e-05	0.00402371	4.3605	6.51408
OS01T0762900-01	OS01G0762900	-	1:32088268-32089040	33.3	53.0321	-0.671345	5e-05	0.00402371	17.082	16.6852
OS03T0184100-01	OS03G0184100	-	3:4416653-4419091	33.357	54.3987	-0.705582	5e-05	0.00402371	19.8481	14.0135
OS08T0559600-01	OS08G0559600	-	8:28004855-28009273	33.4494	18.4108	0.861429	5e-05	0.00402371	2.52232	2.51391
OS07T0582800-01	OS07G0582800	-	7:23596286-23598309	33.4973	3.06312	3.45097	0.00045	0.0213449	11.2727	9.29359
OS12T0548300-03	OS12G0548300	-	12:22182884-22189908	33.5897	89.8637	-1.41972	0.00025	0.0139401	6.57145	6.66346
OS03T0425800-01	OS03G0425800	-	3:17780415-17784103	33.7607	47.4199	-0.490146	0.00115	0.0415975	14.9788	15.0607
OS05T0491400-01	OS05G0491400	-	5:24149335-24151542	33.9511	16.1464	1.07225	0.0001	0.00704569	21.9669	16.2304
OS03T0204300-01	OS03G0204300	-	3:5466784-5468445	33.9537	0.704061	5.59172	5e-05	0.00402371	20.1811	18.9764
OS05T0140800-01	OS05G0140800	-	5:2345390-2346836	34.0197	66.9572	-0.976869	5e-05	0.00402371	17.9577	16.9696
OS03T0836500-01	OS03G0836500	-	3:35147310-35149802	34.1238	51.8058	-0.602336	0.00025	0.0139401	18.5732	26.0283
OS04T0250700-01	OS04G0250700	-	4:9695110-9703565	34.3217	10.0583	1.77074	5e-05	0.00402371	8.70009	6.04748
OS03T0385400-01	OS03G0385400	LTPL1	3:15307623-15309776	34.389	12.5557	1.45361	5e-05	0.00402371	13.2861	15.0184
OS10T0562700-01	OS10G0562700	-	10:22198335-22202335	34.6324	50.5818	-0.546497	0.00095	0.0362801	12.313	13.7848
OS12T0541200-02	OS12G0541200	-	12:21640424-21641720	34.6435	10.8445	1.67562	5e-05	0.00402371	10.4489	9.929
OS07T0137200-01	OS07G0137200	-	7:1969773-1971942	34.7548	102.933	-1.56642	5e-05	0.00402371	10.8447	10.3766
OS01T0869800-01	OS01G0869800	-	1:37697023-37699582	35.1807	22.4889	0.645571	5e-05	0.00402371	10.8426	10.0731
OS04T0576500-01	OS04G0576500	-	4:29042957-29046869	35.2185	17.2613	1.02879	5e-05	0.00402371	14.1282	13.0943
OS07T0507700-01	OS07G0507700	-	7:19281749-19289756	35.4451	52.5329	-0.567635	0.0008	0.0319738	10.5249	8.04412
OS04T0589800-01	OS04G0589800	-	4:29811953-29812662	35.5583	58.5996	-0.720703	0.0009	0.0347903	3.67691	3.99581
OS06T0365700-01	OS06G0365700	-	6:15251944-15256760	35.6239	13.5067	1.39917	0.00025	0.0139401	7.03809	8.98004
OS02T0751300-01	OS02G0751300	-	2:31575902-31577560	35.6342	58.0998	-0.705268	5e-05	0.00402371	15.7194	14.8735
OS01T0385000-01	OS01G0385000	-	1:16135872-16141845	35.6914	15.9762	1.15965	5e-05	0.00402371	6.29688	6.21227
OS10T0450900-02	OS10G0450900	GRP0.9	10:16428859-16429924	36.0512	12.0933	1.57584	5e-05	0.00402371	10.1897	10.0361
OS05T0569500-01	OS05G0569500	-	5:28346742-28347863	36.3802	55.1292	-0.599663	0.0001	0.00704569	9.80046	9.99235
OS02T0600100-01	OS02G0600100	-	2:23461504-23465753	36.6297	59.7351	-0.705565	5e-05	0.00402371	8.72191	7.55718
OS06T0727200-02	OS06G0727200	CATB	6:30944176-30948176	36.7386	83.6284	-1.1867	5e-05	0.00402371	4.67196	3.93045
OS04T0459700-02	OS04G0459700	-	4:22943176-22946878	37.0549	22.8805	0.695543	5e-05	0.00402371	18.4393	15.9266
OS10T0483900-01	OS10G0483900	-	10:18285392-18286402	37.0773	57.5961	-0.635435	0.00015	0.00953422	11.063	11.69
OS02T0596500-01	OS02G0596500	-	2:23159864-23163343	37.1084	51.3433	-0.468431	0.00135	0.0467138	8.4365	7.00994
OS11T0185100-01	OS11G0185100	-	11:4315042-4315615	37.3148	8.17017	2.19131	5e-05	0.00402371	17.3395	15.7828
OS12T0625000-01	OS12G0625000	RCS1	12:26698649-26703087	37.5609	20.6714	0.861597	5e-05	0.00402371	33.8344	26.3487
OS05T0585900-01	OS05G0585900	-	5:29156957-29161630	37.6478	26.1403	0.526292	0.0005	0.023079	11.4514	10.4526
OS06T0133100-01	OS06G0133100	-	6:1765621-1770574	37.8921	103.739	-1.453	0.00105	0.0389966	12.1876	24.8632
OS12T0552500-01	OS12G0552500	-	12:22429431-22431789	37.9449	15.0951	1.32982	0.0001	0.00704569	7.62268	5.45146
OS01T0140100-01	OS01G0140100	-	1:2120488-2122320	37.9556	23.2894	0.704638	5e-05	0.00402371	1.57853	1.38377
OS10T0545200-01	OS10G0545200	-	10:21308452-21311336	38.0276	15.2165	1.32141	5e-05	0.00402371	16.4585	12.9939
OS11T0220700-01	OS11G0220700	-	11:6308513-6310646	38.4556	25.8356	0.57383	0.00115	0.0415975	6.78103	5.12407
OS08T0440100-01	OS08G0440100	-	8:21407492-21408446	38.762	99.0551	-1.35359	5e-05	0.00402371	18.6515	16.1205
OS01T0794500-00	OS01G0794500	-	1:33651160-33655179	38.7827	67.9327	-0.808694	5e-05	0.00402371	20.2113	12.9923
OS11T0168300-02	OS11G0168300	-	11:3297929-3303077	38.948	89.0953	-1.1938	5e-05	0.00402371	11.9947	9.55908
OS04T0581800-01	OS04G0581800	-	4:29408909-29409617	39.1423	21.9879	0.832019	0.0012	0.0428553	11.2572	12.1515
OS05T0584200-02	OS05G0584200	-	5:29069322-29070559	39.3154	57.8235	-0.556561	0.0008	0.0319738	12.9029	13.6218
OS04T0411800-01	OS04G0411800	-	4:20343297-20344950	39.3742	131.877	-1.74387	5e-05	0.00402371	9.2753	7.56359
OS01T0102400-01	OS01G0102400	-	1:139825-141555	39.4091	62.8952	-0.674423	5e-05	0.00402371	19.802	15.399
OS07T0149300-00	OS07G0149300	-	7:2569101-2570553	39.671	108.419	-1.45045	0.00095	0.0362801	12.9773	15.7646
OS01T0382400-01	OS01G0382400	-	1:15958747-15959497	40.4339	17.9338	1.17288	5e-05	0.00402371	15.6067	9.53223
OS04T0106300-01	OS04G0106300	OsARG	4:396562-400802	40.5733	57.1597	-0.494468	0.00115	0.0415975	6.10582	5.52743
OS01T0780900-01	OS01G0780900	-	1:33082113-33083394	41.1597	0.287975	7.15915	0.00065	0.0278815	3.21107	2.32731
OS07T0623400-00	OS07G0623400	-	7:25797987-25800742	41.5459	100.321	-1.27185	5e-05	0.00402371	11.4642	12.3682
OS04T0476800-01	OS04G0476800	-	4:23867556-23872076	41.9367	22.2594	0.9138	5e-05	0.00402371	7.81051	25.4825
OS06T0661766-00	OS06G0661766	-	6:27272156-27275123	42.1808	74.0538	-0.811986	5e-05	0.00402371	10.5096	19.6938
OS04T0538400-01	OS04G0538400	-	4:26931463-26932639	42.3226	75.4444	-0.833985	5e-05	0.00402371	24.1976	21.4553
OS03T0824500-01	OS03G0824500	-	3:34633639-34635244	42.4313	81.4562	-0.940896	5e-05	0.00402371	25.9902	9.45242
OS05T0330150-00	OS05G0330150	-	5:15401029-15458677	42.5131	11.8459	1.84352	5e-05	0.00402371	7.10098	5.39577
OS11T0484500-01	OS11G0484500	G6PGH2	11:17064366-17066284	42.5669	20.3525	1.06452	5e-05	0.00402371	4.6525	6.6492
OS01T0228500-01	OS01G0228500	-	1:7095863-7097381	42.8739	21.8869	0.970034	5e-05	0.00402371	9.41667	13.0847
OS03T0792900-01	OS03G0792900	SAP6	3:32974323-32976911	43.0708	60.0724	-0.479993	0.00115	0.0415975	11.933	12.4001
OS01T0565600-01	OS01G0565600	-	1:21623759-21626735	43.4859	15.4236	1.49541	5e-05	0.00402371	10.257	6.43735
OS07T0521000-01	OS07G0521000	-	7:20127037-20128741	43.5743	25.0569	0.798273	0.0001	0.00704569	14.2989	20.7891
OS07T0196300-01	OS07G0196300	-	7:5219437-5226721	44.0256	63.2767	-0.52333	0.0005	0.023079	6.68025	10.8
OS09T0519200-02	OS09G0519200	-	9:20273777-20274376	44.0613	11.3042	1.96265	5e-05	0.00402371	15.959	18.3396
OS10T0536000-02	OS10G0536000	-	10:20848041-20851319	44.9323	72.788	-0.695948	0.0006	0.0263389	16.1614	15.2952
OS08T0398700-01	OS08G0398700	-	8:19021816-19033254	44.9901	68.8045	-0.612897	0.0006	0.0263389	12.8752	15.8553
OS01T0174600-01	OS01G0174600	-	1:3830491-3831846	46.1958	27.0569	0.771765	5e-05	0.00402371	11.3486	4.83407
OS03T0204366-00	OS03G0204366	-	3:5466784-5468445	46.4918	0.619124	6.2306	0.0004	0.0196256	20.1811	18.9764
OS03T0319100-01	OS03G0319100	-	3:11507579-11512308	47.4785	69.2862	-0.545294	0.0013	0.0454493	12.1166	15.541
OS03T0703100-01	OS03G0703100	BGLU8	3:28248756-28254013	47.9141	28.6389	0.742474	5e-05	0.00402371	14.9261	11.7999
OS11T0250000-01	OS11G0250000	-	11:8100739-8105055	48.5889	33.8568	0.52118	0.0008	0.0319738	10.4985	5.88317
OS07T0146700-01	OS07G0146700	-	7:2389706-2390872	48.8984	9.21696	2.40742	5e-05	0.00402371	8.35542	8.76835
OS04T0671700-01	OS04G0671700	-	4:34267954-34270846	49.0727	75.8285	-0.627819	5e-05	0.00402371	20.4172	18.564
OS03T0223400-01	OS03G0223400	-	3:6457914-6462146	49.1029	73.8221	-0.588244	0.00025	0.0139401	12.0766	12.0815
OS02T0244100-01	OS02G0244100	GW2	2:8115222-8121651	49.1625	86.7899	-0.81997	5e-05	0.00402371	30.3692	21.6752
OS05T0463100-01	OS05G0463100	-	5:22750563-22751140	49.3728	23.7885	1.05345	5e-05	0.00402371	15.9924	16.6383
OS01T0944200-01	OS01G0944200	-	1:41510191-41519672	49.9523	19.8155	1.33392	5e-05	0.00402371	8.99484	5.66302
OS11T0545000-01	OS11G0545000	-	11:20045012-20048974	50.2083	27.3729	0.875175	0.00025	0.0139401	4.21214	4.33368
OS08T0135900-01	OS08G0135900	-	8:2029731-2033180	50.3963	17.0085	1.56706	5e-05	0.00402371	13.5189	11.0886
OS01T0106400-01	OS01G0106400	-	1:327127-328450	50.5744	20.4578	1.30575	5e-05	0.00402371	3.92291	7.33895
OS06T0115000-01	OS06G0115000	-	6:850896-852192	51.2446	30.9688	0.726582	0.0001	0.00704569	4.91543	8.46856
OS06T0650100-01	OS06G0650100	RUB2	6:26585559-26588130	51.3679	22.9852	1.16016	5e-05	0.00402371	9.18344	11.9797
OS03T0345500-00	OS03G0345500	-	3:12871675-12873556	51.6189	137.249	-1.41082	5e-05	0.00402371	105.855	80.0055
OS06T0498150-00	OS06G0498150	-	6:17471110-17471440	51.6619	170.11	-1.7193	5e-05	0.00402371	2.81869	7.10888
OS06T0255300-01	OS06G0255300	-	6:8063403-8067361	51.8011	25.61	1.01628	5e-05	0.00402371	5.64507	6.61596
OS12T0560300-01	OS12G0560300	-	12:22939791-22943689	52.7009	85.9358	-0.705431	5e-05	0.00402371	11.4366	8.26689
OS03T0735000-01	OS03G0735000	OsAGPL1	3:30099368-30104572	52.8574	79.3756	-0.58659	0.0014	0.0480501	13.0971	10.9802
OS03T0774600-01	OS03G0774600	-	3:32113297-32113796	52.9514	104.469	-0.980333	5e-05	0.00402371	7.73326	8.83117
OS08T0150800-01	OS08G0150800	-	8:2924245-2928513	53.0956	35.3603	0.586462	0.00025	0.0139401	36.6945	22.6153
OS07T0110100-01	OS07G0110100	-	7:556106-558371	53.1853	27.7285	0.939658	0.0002	0.0118569	14.4662	12.4961
OS07T0573900-00	OS07G0573900	-	7:23202738-23203255	54.5174	29.4266	0.889594	5e-05	0.00402371	14.4491	11.4557
OS05T0526400-01	OS05G0526400	-	5:26180147-26182311	55.3677	25.1796	1.13679	5e-05	0.00402371	21.3144	20.0044
OS03T0408500-01	OS03G0408500	-	3:16794237-16799483	56.204	35.4913	0.663206	5e-05	0.00402371	20.1114	23.0541
OS03T0308000-01	OS03G0308000	-	3:10962901-10965786	56.3441	79.8118	-0.502337	0.0006	0.0263389	15.6083	12.9761
OS05T0330600-00	OS05G0330600	-	5:15464489-15465048	56.3483	661.393	-3.55306	5e-05	0.00402371	5.68251	6.47272
OS01T0151700-01	OS01G0151700	-	1:2800515-2803701	56.6445	36.3978	0.638085	0.0001	0.00704569	3.21107	3.15094
OS06T0149500-01	OS06G0149500	-	6:2565185-2567638	57.0844	36.4609	0.646747	0.0003	0.0160058	15.6369	11.2885
OS05T0400700-01	OS05G0400700	-	5:19488437-19490587	57.872	29.6459	0.965032	5e-05	0.00402371	4.85469	3.14891
OS04T0408700-01	OS04G0408700	S1FA2	4:20224675-20226415	58.9956	85.3516	-0.53281	0.00135	0.0467138	11.7639	9.91073
OS09T0453000-01	OS09G0453000	-	9:16988215-16990373	59.8194	91.2244	-0.608806	0.0004	0.0196256	8.8864	9.19296
OS05T0418000-01	OS05G0418000	-	5:20477375-20483599	60.3899	94.7469	-0.649771	5e-05	0.00402371	5.99013	4.96389
OS12T0465100-01	OS12G0465100	-	12:16469121-16469853	60.7018	23.3552	1.378	5e-05	0.00402371	4.71864	7.76674
OS07T0565000-01	OS07G0565000	-	7:22654666-22656588	62.6487	15.6165	2.00421	5e-05	0.00402371	8.81062	9.15586
OS06T0116600-01	OS06G0116600	-	6:922216-925181	63.3786	37.0124	0.775988	5e-05	0.00402371	21.3635	15.2533
OS01T0580400-01	OS01G0580400	-	1:22474567-22476504	64.7436	35.8466	0.852902	5e-05	0.00402371	9.96009	7.72702
OS12T0104800-01	OS12G0104800	-	12:258855-259873	64.8276	99.0445	-0.611469	5e-05	0.00402371	5.31499	4.65901
OS12T0427600-01	OS12G0427600	-	12:13625374-13627550	64.989	33.254	0.966669	0.0002	0.0118569	3.65821	5.02983
OS06T0319700-01	OS06G0319700	-	6:12412529-12415341	65.0753	116.797	-0.843825	5e-05	0.00402371	5.31837	11.1669
OS01T0508100-01	OS01G0508100	-	1:17767882-17768453	65.2851	103.348	-0.662686	0.0001	0.00704569	7.86719	8.6906
OS05T0541750-01	OS05G0541750	AGPEP3	5:26897933-26898364	65.537	37.8005	0.793903	5e-05	0.00402371	13.9396	13.1136
OS08T0556900-01	OS08G0556900	-	8:27875141-27876577	65.6804	103.717	-0.659124	0.00045	0.0213449	12.6376	12.332
OS02T0249500-01	OS02G0249500	-	2:8433457-8436694	65.8998	174.59	-1.40563	5e-05	0.00402371	22.6765	15.8867
OS01T0705500-01	OS01G0705500	-	1:29247021-29250112	66.0858	32.3301	1.03146	5e-05	0.00402371	15.452	18.2482
OS10T0340600-01	OS10G0340600	-	10:10012072-10017326	66.5745	43.7689	0.605063	0.0007	0.029138	5.27548	4.61911
OS07T0565800-01	OS07G0565800	-	7:22696013-22696695	67.9562	25.7343	1.40091	5e-05	0.00402371	7.88353	6.55583
OS01T0915200-01	OS01G0915200	-	1:39876457-39877243	69.1754	40.0084	0.789957	5e-05	0.00402371	12.1867	13.3751
OS11T0579800-01	OS11G0579800	-	11:21890419-21892390	70.1105	26.8411	1.38519	5e-05	0.00402371	3.7895	2.2902
OS05T0148300-01	OS05G0148300	-	5:2763254-2764819	71.7105	34.6716	1.04843	5e-05	0.00402371	7.73697	10.2546
OS01T0303300-01	OS01G0303300	-	1:11221846-11223469	72.2848	119.516	-0.725437	5e-05	0.00402371	4.45525	5.04492
OS07T0146800-01	OS07G0146800	-	7:2400236-2400969	72.4776	12.9678	2.4826	5e-05	0.00402371	9.47573	9.27182
OS11T0104933-01	OS11G0104933	-	11:244021-244405	73.3052	20.835	1.81491	5e-05	0.00402371	10.3264	11.2209
OS01T0300200-02	OS01G0300200	ACLB-1	1:10999315-11005978	74.0684	39.4753	0.907907	5e-05	0.00402371	6.65174	5.97171
OS10T0529800-00	OS10G0529800	-	10:20600982-20601889	74.1627	25.5968	1.53473	5e-05	0.00402371	21.356	21.391
OS05T0356700-01	OS05G0356700	-	5:16897433-16899135	74.8848	46.6134	0.683929	5e-05	0.00402371	31.8998	30.5467
OS02T0565200-01	OS02G0565200	-	2:21462277-21464508	75.1962	41.7231	0.849812	5e-05	0.00402371	12.0763	8.23757
OS05T0409300-01	OS05G0409300	-	5:19983777-19987664	76.1081	113.709	-0.57923	0.0008	0.0319738	8.60135	6.63166
OS07T0137600-01	OS07G0137600	-	7:1985491-1987785	76.3391	43.5639	0.809291	5e-05	0.00402371	13.7609	11.9922
OS06T0507100-01	OS06G0507100	-	6:18065963-18066543	76.5862	243.288	-1.66751	5e-05	0.00402371	5.52123	4.43048
OS10T0493300-01	OS10G0493300	-	10:18723960-18725462	78.3183	10.1387	2.94948	0.00045	0.0213449	12.0923	9.45772
OS10T0124000-01	OS10G0124000	-	10:1530562-1532176	78.3529	41.5967	0.913519	5e-05	0.00402371	13.4404	12.3538
OS12T0223700-01	OS12G0223700	-	12:6715420-6717177	78.7176	43.7203	0.848382	0.00085	0.0334055	4.05762	3.15791
OS02T0730000-02	OS02G0730000	-	2:30392546-30396729	79.92	128.493	-0.68506	0.0007	0.029138	13.3245	11.2537
OS05T0349800-01	OS05G0349800	EMP1	5:16518576-16519493	80.2652	138.429	-0.786296	0.0006	0.0263389	4.39364	6.1859
OS09T0382500-01	OS09G0382500	-	9:12977798-12980466	80.4251	42.5691	0.91784	5e-05	0.00402371	4.93215	6.30077
OS07T0673400-01	OS07G0673400	-	7:28468526-28469554	80.8545	124.821	-0.626456	0.00035	0.0178645	12.1611	14.4883
OS07T0168800-01	OS07G0168800	SAP9	7:3675981-3678406	84.2199	127.648	-0.599934	0.0005	0.023079	11.9454	14.64
OS09T0560300-01	OS09G0560300	-	9:22262208-22264375	86.139	35.1529	1.29302	5e-05	0.00402371	40.4335	24.6896
OS11T0521500-01	OS11G0521500	-	11:18751188-18753276	86.7797	42.5319	1.02881	5e-05	0.00402371	6.37404	5.45594
OS09T0480600-01	OS09G0480600	-	9:18448400-18449178	87.7526	138.429	-0.657636	5e-05	0.00402371	21.183	16.7175
OS03T0300400-01	OS03G0300400	-	3:10562230-10563277	89.2031	47.5122	0.908797	5e-05	0.00402371	15.3808	15.6074
OS06T0675700-01	OS06G0675700	-	6:28045478-28054033	89.6127	209.772	-1.22705	0.0003	0.0160058	8.29581	4.95175
OS10T0213100-01	OS10G0213100	-	10:8035236-8038115	92.2598	48.469	0.92864	5e-05	0.00402371	4.62605	4.10468
OS03T0227800-02	OS03G0227800	-	3:6753994-6756589	92.6199	52.8496	0.809428	0.00105	0.0389966	6.9994	7.31152
OS04T0297800-01	OS04G0297800	-	4:13154098-13155441	94.0097	47.4426	0.986626	5e-05	0.00402371	14.8278	14.7377
OS11T0602600-01	OS11G0602600	-	11:23184447-23187520	94.0565	19.9489	2.23722	0.0002	0.0118569	4.55827	3.44193
OS02T0218200-01	OS02G0218200	-	2:6599224-6606516	94.6469	59.9838	0.657983	0.00015	0.00953422	6.1607	9.87655
OS12T0618400-01	OS12G0618400	-	12:26339256-26346047	94.715	63.0372	0.587389	0.00125	0.0442664	25.3667	52.2003
OS08T0558800-01	OS08G0558800	-	8:27963203-27965477	96.6699	222.294	-1.20133	5e-05	0.00402371	5.29637	4.26566
OS09T0551600-01	OS09G0551600	-	9:21856872-21858935	97.4105	49.2776	0.983145	5e-05	0.00402371	10.4669	21.4098
OS02T0509500-01	OS02G0509500	-	2:18211499-18211991	99.0576	183.198	-0.887068	5e-05	0.00402371	13.4438	10.8617
OS03T0248600-02	OS03G0248600	-	3:7847996-7852714	99.0753	52.7305	0.909887	5e-05	0.00402371	4.31793	2.94431
OS02T0727500-01	OS02G0727500	-	2:30276457-30279263	99.2025	150.136	-0.597819	5e-05	0.00402371	3.0176	2.61967
OS08T0142900-00	OS08G0142900	-	8:2365477-2366050	103.47	52.4486	0.98023	5e-05	0.00402371	11.6086	10.7115
OS01T0153100-00	OS01G0153100	H2B.6	1:2857381-2858128	104.283	71.7076	0.540312	0.00085	0.0334055	3.9843	4.21956
OS03T0279000-00	OS03G0279000	H2B1	3:9492826-9493512	104.463	154.474	-0.564365	5e-05	0.00402371	24.2641	22.7995
OS10T0540300-02	OS10G0540300	-	10:21066729-21074892	105.048	26.4383	1.99035	5e-05	0.00402371	15.2972	18.0979
OS07T0523150-00	OS07G0523150	-	7:20261174-20269470	106.829	185.126	-0.7932	0.0002	0.0118569	8.19119	5.84471
OS05T0498400-01	OS05G0498400	-	5:24537804-24539858	107.212	170.958	-0.673182	5e-05	0.00402371	9.70009	7.84391
OS04T0244800-01	OS04G0244800	-	4:9368052-9369130	108.926	69.591	0.646376	0.0011	0.0402924	9.23733	6.29463
OS11T0115350-01	OS11G0115350	-	11:693325-694254	109.753	216.262	-0.978522	5e-05	0.00402371	9.97631	7.72783
OS06T0530200-02	OS06G0530200	-	6:19730664-19735034	109.946	64.1169	0.778012	0.0001	0.00704569	2.74324	2.78608
OS05T0432200-00	OS05G0432200	-	5:21198104-21198987	112.71	338.929	-1.58837	5e-05	0.00402371	10.4766	7.98919
OS04T0587100-01	OS04G0587100	-	4:29654079-29654740	114.489	64.6201	0.825153	5e-05	0.00402371	8.56308	8.30023
OS05T0466600-01	OS05G0466600	-	5:22903114-22903786	114.958	73.5174	0.644953	0.0001	0.00704569	9.81723	8.84916
OS12T0115150-00	OS12G0115150	-	12:737313-738254	115.503	311.172	-1.42978	0.0008	0.0319738	5.15161	5.32195
OS02T0792500-00	OS02G0792500	-	2:33663534-33667409	118.414	39.3019	1.59117	5e-05	0.00402371	5.33522	7.14133
OS06T0160700-01	OS06G0160700	OsSSI	6:3079295-3086808	118.854	181.868	-0.613702	0.001	0.0376503	11.7475	17.7349
OS05T0477900-01	OS05G0477900	-	5:23508214-23509009	119.483	202.803	-0.763276	5e-05	0.00402371	13.149	10.5858
OS04T0497300-00	OS04G0497300	-	4:24875270-24875935	119.744	194.762	-0.701758	5e-05	0.00402371	52.6515	42.8925
OS12T0528801-01	OS12G0528801	-	12:20844118-20846664	121.176	204.695	-0.756377	0.0001	0.00704569	6.36415	4.61894
OS10T0501900-01	OS10G0501900	-	10:19146522-19148132	121.299	205.657	-0.761675	0.00015	0.00953422	7.70299	7.45041
OS03T0305400-01	OS03G0305400	-	3:10839458-10840785	123.745	212.866	-0.782577	0.00015	0.00953422	17.8726	14.5708
OS03T0390400-01	OS03G0390400	-	3:15637866-15642502	125.281	85.7706	0.546617	0.0001	0.00704569	13.5687	17.5222
OS03T0639400-01	OS03G0639400	-	3:24564912-24565726	125.989	24.4358	2.36623	5e-05	0.00402371	18.0613	18.3297
OS08T0414500-00	OS08G0414500	-	8:19814566-19815027	128.824	295.765	-1.19905	5e-05	0.00402371	3.1459	5.39793
OS06T0147500-00	OS06G0147500	-	6:2477592-2478425	130.793	44.6126	1.55176	0.00025	0.0139401	20.3994	16.4965
OS03T0297300-01	OS03G0297300	-	3:10397905-10400008	131.646	84.3837	0.641632	5e-05	0.00402371	9.86782	14.1984
OS12T0180400-01	OS12G0180400	-	12:4051768-4054373	133.125	91.9016	0.534622	0.00055	0.0247664	3.24008	6.95385
OS03T0103300-00	OS03G0103300	-	3:220395-220853	140.835	225.984	-0.682211	0.00035	0.0178645	16.6548	17.7844
OS04T0613600-00	OS04G0613600	-	4:31105988-31107921	140.874	43.3168	1.7014	5e-05	0.00402371	13.3054	13.1438
OS05T0404700-01	OS05G0404700	-	5:19705358-19707432	141.212	208.893	-0.564904	0.0012	0.0428553	3.72595	5.54297
OS03T0654700-01	OS03G0654700	-	3:25526784-25530702	146.578	256.476	-0.807155	5e-05	0.00402371	3.90231	5.32648
OS05T0547850-01	OS05G0547850	-	5:27179620-27183774	147.052	83.0688	0.823952	5e-05	0.00402371	19.763	12.1143
OS07T0624600-01	OS07G0624600	TPP3	7:25867211-25871232	157.97	96.3688	0.713011	5e-05	0.00402371	11.2241	11.0961
OS06T0559500-03	OS06G0559500	-	6:21372399-21377312	159.846	320.166	-1.00214	0.00075	0.0303465	3.56506	2.77924
OS01T0100700-01	OS01G0100700	-	1:27142-28644	181.681	112.445	0.692185	0.0001	0.00704569	15.2025	13.459
OS05T0415400-01	OS05G0415400	-	5:20308485-20310242	188.332	302.531	-0.683805	0.0004	0.0196256	14.3627	8.02777
OS06T0210100-01	OS06G0210100	-	6:5619149-5621697	206.64	123.61	0.741326	0.00055	0.0247664	12.5458	11.173
OS05T0438800-01	OS05G0438800	-	5:21500615-21504228	212.186	379.357	-0.838225	0.00015	0.00953422	14.6025	13.2024
OS07T0173501-00	OS07G0173501	-	7:3872176-3875018	218.889	116.743	0.906861	5e-05	0.00402371	4.26685	3.35036
OS01T0393100-01	OS01G0393100	-	1:16720751-16722617	221.674	449.841	-1.02097	0.0005	0.023079	8.60809	8.76666
OS05T0566800-01	OS05G0566800	-	5:28213967-28216045	223.445	396.453	-0.827227	5e-05	0.00402371	15.4043	12.267
OS05T0329350-00	OS05G0329350	PROLM7	5:15343297-15343900	230.317	56.8977	2.01718	0.0011	0.0402924	7.3632	6.59778
OS01T0915401-00	OS01G0915401	-	1:39878609-39881467	240.19	466.305	-0.957098	0.00055	0.0247664	12.9338	14.1726
OS06T0124900-01	OS06G0124900	-	6:1341609-1344490	252.248	162.112	0.637848	5e-05	0.00402371	5.77938	3.62997
OS05T0489600-03	OS05G0489600	ARF	5:24057379-24060607	270.438	542.802	-1.00513	5e-05	0.00402371	18.3268	14.121
OS02T0103700-01	OS02G0103700	-	2:180351-183440	272.238	176.495	0.625239	5e-05	0.00402371	18.4288	17.9495
OS05T0400400-01	OS05G0400400	-	5:19470225-19478332	282.483	196.377	0.524536	0.0005	0.023079	5.54317	3.86579
OS06T0141400-01	OS06G0141400	-	6:2170962-2173400	306.637	528.878	-0.786404	0.00015	0.00953422	17.6415	13.9074
OS08T0530200-01	OS08G0530200	-	8:26406031-26408527	319.112	214.621	0.572272	0.0007	0.029138	4.46633	6.90901
OS07T0214100-01	OS07G0214100	RAG1	7:6254881-6255558	340.502	1000.75	-1.55534	5e-05	0.00402371	3.83666	3.14794
OS05T0555800-00	OS05G0555800	-	5:27640762-27641333	354.073	491.511	-0.473175	0.0013	0.0454493	13.3648	8.56147
OS10T0148100-01	OS10G0148100	OsPRP3	10:2897687-2899059	371.104	194.873	0.929287	0.00015	0.00953422	14.1136	12.0782
OS11T0620300-01	OS11G0620300	-	11:24180910-24181379	396.612	143.2	1.4697	5e-05	0.00402371	1.57988	2.53416
OS02T0715400-00	OS02G0715400	-	2:29677903-29678513	424.039	738.236	-0.799886	0.00015	0.00953422	11.8048	13.8768
OS02T0508100-01	OS02G0508100	-	2:18145537-18146073	562.221	176.955	1.66776	5e-05	0.00402371	15.776	8.37911
OS07T0546700-01	OS07G0546700	-	7:21672641-21674132	594.767	373.474	0.671317	5e-05	0.00402371	2.98658	3.45677
OS03T0111300-01	OS03G0111300	LTP-2	3:652322-652798	614.102	1076.74	-0.81012	5e-05	0.00402371	33.8985	36.7324
OS12T0269600-00	OS12G0269600	-	12:9730469-9734234	629.351	11893.6	-4.24018	5e-05	0.00402371	6.20244	4.75814
OS03T0424800-00	OS03G0424800	-	3:17727084-17728835	741.392	480.998	0.624204	0.00075	0.0303465	20.7595	16.1586
EPlOSAT00000050698	EPlOSAG00000049310	-	3:4701223-4701511	1157.48	34337.9	-4.89075	5e-05	0.00402371	8.9123	8.12469
OS05T0328800-00	OS05G0328800	-	5:15330497-15331095	2172.78	404.69	2.42465	5e-05	0.00402371	4.80923	3.69679
OS07T0219300-01	OS07G0219300	PROLM20	7:6611129-6611756	2196.44	590.807	1.89441	0.0002	0.0118569	3.29918	4.30132
OS06T0133000-01	OS06G0133000	Wx	6:1765621-1770574	2377.34	7039.5	-1.56613	0.00105	0.0389966	12.1876	24.8632
EPlOSAT00000030453	EPlOSAG00000029065	-	2:26579594-26579821	3639.17	378.86	3.26387	0.00065	0.0278815	14.5277	12.0618
OS07T0220000-01	OS07G0220000	-	7:6620315-6620931	3851.91	1141.93	1.75409	5e-05	0.00402371	15.9539	9.5307
EPlOSAT00000032232	EPlOSAG00000030844	-	2:3196191-3196414	3998.29	6532.71	-0.7083	0.0001	0.00704569	10.7152	9.76303
OS07T0219400-01	OS07G0219400	-	7:6613135-6613762	7110.74	2115.39	1.74907	5e-05	0.00402371	9.10907	6.94663
OS02T0249600-01	OS02G0249600	GLUB2	2:8446622-8448546	8942.35	1269.2	2.81674	5e-05	0.00402371	23.7355	17.7527
EPlOSAT00000031121	EPlOSAG00000029733	-	7:24243602-24243837	17939	38417	-1.09865	0.00025	0.0139401	5.99393	11.4343
EPlOSAT00000031676	EPlOSAG00000030288	-	12:864791-864988	35594.2	90234.4	-1.34203	5e-05	0.00402371	12.5955	9.49384
EPlOSAT00000030675	EPlOSAG00000029287	-	2:26582265-26582533	35862.9	14633.7	1.2932	5e-05	0.00402371	14.1695	11.8219
EPlOSAT00000031343	EPlOSAG00000029955	-	7:27901216-27901446	67481	1317.46	5.67865	5e-05	0.00402371	8.0352	8.70234
EPlOSAT00000004595	EPlOSAG00000003207	-	3:31184122-31184304	89491.8	203938	-1.1883	0.0003	0.0160058	5.64988	6.97206
